# Supplementary material for: The Adaptive Significance of Natural Genetic Variation in the DNA Damage Response of Drosophila melanogaster
Source: PLoS Genet. 2016 Mar 7;12(3):e1005869. doi: 10.1371/journal.pgen.1005869 (PMC4780809; doi:10.1371/journal.pgen.1005869)
Supplement: S2 Table — (XLSX) [file pgen.1005869.s008.xlsx]

## Sheet: Sheet1
S3_Table: List of 856 differentially expressed genes between Panama and Rhode Island.
FBID_KEY	baseMean	log2FoldChange	lfcSE	stat	pvalue	padj	GO_BIOLOGICAL_PROCESS	GO_MOLECULAR_FUNCTION	HUMAN_ORTHOLOGS	NAME	SYMBOL	DNA Damage Response Gene	PC RI Fold Change
FBgn0026361	2602.14	-0.391962	0.149402	-2.62354	0.00870224	0.0915115	mitotic cytokinesis ; GO:0000281 | inferred from sequence or structural similarity <> imaginal disc development ; GO:0007444 | inferred from genetic interaction with Sep2 <> regulation of cell cycle ; GO:0051726 | inferred from genetic interaction with Sep2	GTPase activity ; GO:0003924 | non-trac. aut. stmt <> GTP binding ; GO:0005525 | inferred from electronic annotation with InterPro:IPR000038 <> GTPase activity ; GO:0003924 | inferred from sequence or structural similarity with pnut	Hsap\SEPT11 <newline> Hsap\SEPT6 <newline> Hsap\SEPT8 <newline> Hsap\SEPT10 <newline> Hsap\SEPT14	Septin 5	Sep5		1.31218
FBgn0004364	653.705	-1.13456	0.29772	-3.81083	0.000138502	0.00702533	cell adhesion ; GO:0007155 | inferred from direct assay <> anatomical structure morphogenesis ; GO:0009653 | inf. frm mut phen <> immune response ; GO:0006955 | inferred from expression pattern <> signal transduction ; GO:0007165 | inferred from sequence or structural similarity <> defense response ; GO:0006952 | trac. aut. stmt <> embryonic morphogenesis ; GO:0048598 | trac. aut. stmt <> multice…	transmembrane signaling receptor activity ; GO:0004888 | inferred from sequence or structural similarity <> transmembrane signaling receptor activity ; GO:0004888 | inferred from sequence or structural similarity with Toll-7 <> transmembrane signaling receptor activity ; GO:0004888 | inferred from sequence or structural similarity with Tl	-	18 wheeler	18w		2.19552
FBgn0087012	37.8424	-1.54399	0.463156	-3.33363	0.000857218	0.0248047	germ-band extension ; GO:0007377 | inf. frm mut phen <> serotonin receptor signaling pathway ; GO:0007210 | non-trac. aut. stmt <> serotonin receptor signaling pathway ; GO:0007210 | trac. aut. stmt <> serotonin receptor signaling pathway ; GO:0007210 | inferred from sequence or structural similarity <> serotonin receptor signaling pathway ; GO:0007210 | inferred from direct assay inf. frm mut ph…	serotonin receptor activity ; GO:0004993 | non-trac. aut. stmt <> Gq/11-coupled serotonin receptor activity ; GO:0001587 | non-trac. aut. stmt <> serotonin receptor activity ; GO:0004993 | trac. aut. stmt <> G-protein coupled amine receptor activity ; GO:0008227 | inferred from sequence or structural similarity <> serotonin receptor activity ; GO:0004993 | inferred from sequence or structural sim…	-	5-hydroxytryptamine (serotonin) receptor 2A	5-HT2A		2.91599
FBgn0027082	407.127	0.619516	0.16449	3.76628	0.0001657	0.00789411	prolyl-tRNA aminoacylation ; GO:0006433 | inferred from sequence or structural similarity with UniProtKB:P39965 AND non-trac. aut. stmt <> glycyl-tRNA aminoacylation ; GO:0006426 | inferred from electronic annotation with InterPro:IPR002315	proline-tRNA ligase activity ; GO:0004827 | inferred from sequence or structural similarity with UniProtKB:P39965 AND non-trac. aut. stmt <> ATP binding ; GO:0005524 | inferred from electronic annotation with InterPro:IPR002314, InterPro:IPR002315, InterPro:IPR002316, InterPro:IPR004500, InterPro:IPR006195 <> glycine-tRNA ligase activity ; GO:0004820 | inferred from electronic annotation with Int…	Hsap\PARS2	Prolyl-tRNA synthetase	Aats-pro		1.53636
FBgn0021750	869.552	0.371521	0.121848	3.04905	0.00229564	0.0436983	seryl-tRNA aminoacylation ; GO:0006434 | inferred from sequence or structural similarity with UniProtKB:P38705 <> mitochondrial seryl-tRNA aminoacylation ; GO:0070158 | inf. frm mut phen	serine-tRNA ligase activity ; GO:0004828 | inferred from sequence or structural similarity with UniProtKB:P38705 <> ATP binding ; GO:0005524 | inferred from electronic annotation with InterPro:IPR002314, InterPro:IPR002317, InterPro:IPR006195 <> serine-tRNA ligase activity ; GO:0004828 | inf. frm mut phen	Hsap\FBXO17	Seryl-tRNA synthetase	Aats-ser		1.29372
FBgn0027079	2779.65	0.496657	0.0999658	4.96828	6.75509e-07	0.000118876	valyl-tRNA aminoacylation ; GO:0006438 | inferred from sequence or structural similarity with SGD_LOCUS:VAS1; SGD:S0003326 <> neurogenesis ; GO:0022008 | inf. frm mut phen	glutamate-tRNA ligase activity ; GO:0004818 | inferred from sequence or structural similarity <> valine-tRNA ligase activity ; GO:0004832 | inferred from sequence or structural similarity with SGD_LOCUS:VAS1; SGD:S0003326 <> ATP binding ; GO:0005524 | inferred from electronic annotation with InterPro:IPR001412, InterPro:IPR002300, InterPro:IPR002303, InterPro:IPR009008, InterPro:IPR009080, InterP…	Hsap\VARS <newline> Hsap\ENSG00000230985 <newline> Hsap\VARS2	Valyl-tRNA synthetase	Aats-val		1.41094
FBgn0004852	41.7075	-1.13199	0.419858	-2.69612	0.00701529	0.0810201	intracellular signal transduction ; GO:0035556 | inferred from electronic annotation with InterPro:IPR001054, InterPro:IPR018297 <> cAMP biosynthetic process ; GO:0006171 | inferred from direct assay <> response to starvation ; GO:0042594 | inferred from direct assay <> negative regulation of multicellular organism growth ; GO:0040015 | inf. frm mut phen <> instar larval or pupal development ; GO…	adenylate cyclase activity ; GO:0004016 | non-trac. aut. stmt <> adenylate cyclase activity ; GO:0004016 | inferred from sequence or structural similarity with MGD:Adcy7; MGI:MGI:102891 <> adenylate cyclase activity ; GO:0004016 | inferred from direct assay	Hsap\ADCY4 <newline> Hsap\ADCY7 <newline> Hsap\ADCY2	Adenylyl cyclase 76E	Ac76E		2.1916
FBgn0024150	295.606	-1.02205	0.314272	-3.25213	0.00114543	0.0297502	response to sucrose ; GO:0009744 | inferred from direct assay <> response to trehalose ; GO:0010353 | inferred from direct assay <> detection of chemical stimulus involved in sensory perception of sweet taste ; GO:0001582 | inf. frm mut phen <> intracellular signal transduction ; GO:0035556 | inferred from electronic annotation with InterPro:IPR001054, InterPro:IPR018297 <> response to caffeine ;…	adenylate cyclase activity ; GO:0004016 | non-trac. aut. stmt <> adenylate cyclase activity ; GO:0004016 | inferred from sequence or structural similarity with UniProtKB:P97490	Hsap\ENSG00000174233 <newline> Hsap\ADCY5 <newline> Hsap\ADCY1 <newline> Hsap\ADCY8 <newline> Hsap\ADCY3	Adenylyl cyclase 78C	Ac78C		2.03081
FBgn0012034	1690.74	0.502019	0.0951206	5.27771	1.30807e-07	3.41803e-05	behavioral response to ethanol ; GO:0048149 | inf. frm mut phen <> metabolic process ; GO:0008152 | non-trac. aut. stmt <> acetyl-CoA biosynthetic process from acetate ; GO:0019427 | inferred from electronic annotation with InterPro:IPR011904	acetate-CoA ligase activity ; GO:0003987 | inferred from sequence or structural similarity with SGD_LOCUS:ACS2; SGD:S0004143 <> AMP binding ; GO:0016208 | inferred from electronic annotation with InterPro:IPR011904 <> acetate-CoA ligase activity ; GO:0003987 | non-trac. aut. stmt	Hsap\ACSS2 <newline> Hsap\ACSS1	Acetyl Coenzyme A synthase	AcCoAS		1.41619
FBgn0033749	422.913	0.428979	0.142204	3.01664	0.00255589	0.0467929	spermatogenesis ; GO:0007283 | inferred from expression pattern AND inf. frm mut phen <> spermatogenesis ; GO:0007283 | inferred from expression pattern AND inf. frm mut phen AND inferred from physical interaction with aly AND inferred from physical interaction with comr <> positive regulation of transcription, DNA-templated ; GO:0045893 | inferred from direct assay <> regulation of transcription…	transcription corepressor activity ; GO:0003714 | inferred from sequence or structural similarity <> sequence-specific DNA binding transcription factor activity ; GO:0003700 | inferred from sequence or structural similarity with NCBI_NP:777480 <> RNA polymerase II core promoter proximal region sequence-specific DNA binding transcription factor activity involved in positive regulation of transcrip…	Hsap\TGIF2	achintya	achi		1.34628
FBgn0034628	1719.03	0.296585	0.110073	2.69443	0.0070509	0.0811961	fatty acid beta-oxidation ; GO:0006635 | inferred from sequence or structural similarity with HGNC_gene:ACOX1; HGNC:119	acyl-CoA oxidase activity ; GO:0003997 | inferred from sequence or structural similarity <> palmitoyl-CoA oxidase activity ; GO:0016401 | inferred from sequence or structural similarity with UniProtKB:P07872 <> acyl-CoA dehydrogenase activity ; GO:0003995 | inferred from electronic annotation with InterPro:IPR006091 <> flavin adenine dinucleotide binding ; GO:0050660 | inferred from electronic an…	Hsap\ACOX2 <newline> Hsap\ACOX1	acyl-Coenzyme A oxidase at 57D proximal	Acox57D-p		1.22823
FBgn0000032	3162.29	0.244208	0.0804083	3.0371	0.00238866	0.0448125	-	acid phosphatase activity ; GO:0003993 | inferred from sequence or structural similarity with UniProtKB:P11117	Hsap\ACPP <newline> Hsap\ACP2 <newline> Hsap\ACPT	Acid phosphatase 1	Acph-1		1.18444
FBgn0087035	4996.93	-0.207717	0.0736632	-2.81981	0.00480516	0.0658742	RNA interference ; GO:0016246 | trac. aut. stmt <> RNA interference ; GO:0016246 | inferred from direct assay <> production of siRNA involved in RNA interference ; GO:0030422 | inferred from direct assay <> autophagic cell death ; GO:0048102 | inferred from expression pattern <> salivary gland cell autophagic cell death ; GO:0035071 | inferred from expression pattern <> siRNA loading onto RISC in…	protein binding ; GO:0005515 | inferred from physical interaction with Fmr1 <> siRNA binding ; GO:0035197 | inferred from direct assay <> protein binding ; GO:0005515 | inferred from physical interaction with Dcr-1 <> translation initiation factor activity ; GO:0003743 | inferred from sequence or structural similarity with UniProtKB:Q9UL18 <> endoribonuclease activity ; GO:0004521 | inferred from…	-	Argonaute 2	AGO2		1.15486
FBgn0014455	4476.5	0.240299	0.0851767	2.82119	0.00478465	0.0658742	one-carbon metabolic process ; GO:0006730 | inferred from electronic annotation with InterPro:IPR000043, InterPro:IPR020082	adenosylhomocysteinase activity ; GO:0004013 | inferred from sequence or structural similarity with EMBL:M61832; protein_id:AAA51682 AND inferred from sequence or structural similarity with EMBL:S57284; protein_id:AAB25906 AND inferred from sequence or structural similarity with EMBL:U18796 <> adenosylhomocysteinase activity ; GO:0004013 | non-trac. aut. stmt <> adenosylhomocysteinase activity ; …	Hsap\AHCYL1 <newline> Hsap\AHCYL2 <newline> Hsap\AHCY	Adenosylhomocysteinase at 13	Ahcy13		1.18124
FBgn0015011	135.423	-1.35174	0.312468	-4.32599	1.51847e-05	0.00135136	one-carbon metabolic process ; GO:0006730 | inferred from electronic annotation with InterPro:IPR000043, InterPro:IPR020082	adenosylhomocysteinase activity ; GO:0004013 | inferred from sequence or structural similarity with MGD:Ahcy; MGI:MGI:87968 <> adenosylhomocysteinase activity ; GO:0004013 | non-trac. aut. stmt	Hsap\AHCYL1 <newline> Hsap\AHCYL2 <newline> Hsap\AHCY	Adenosylhomocysteinase 89E	Ahcy89E		2.55219
FBgn0031392	3634.35	0.261303	0.0879558	2.97085	0.00296978	0.0505096	defense response to fungus ; GO:0050832 | inf. frm mut phen <> cell redox homeostasis ; GO:0045454 | inferred from electronic annotation with InterPro:IPR004099 <> mitochondrial ATP synthesis coupled electron transport ; GO:0042775 | inf. frm mut phen <> developmental programmed cell death ; GO:0010623 | inf. frm mut phen	flavin adenine dinucleotide binding ; GO:0050660 | inferred from electronic annotation with InterPro:IPR001327, InterPro:IPR004099, InterPro:IPR016156 <> oxidoreductase activity ; GO:0016491 | inferred from electronic annotation with InterPro:IPR001327, InterPro:IPR004099, InterPro:IPR016156, InterPro:IPR023753 <> DNA binding ; GO:0003677 | NOT inferred from key residues <> protein dimerization a…	Hsap\ENSG00000156709	Apoptosis inducing factor	AIF		1.19856
FBgn0040505	74.4286	-1.68012	0.416483	-4.03407	5.48194e-05	0.00378166	protein phosphorylation ; GO:0006468 | non-trac. aut. stmt <> visceral muscle development ; GO:0007522 | inf. frm mut phen <> regulation of hemocyte differentiation ; GO:0045610 | inf. frm mut phen <> mesoderm development ; GO:0007498 | inf. frm mut phen <> axon guidance ; GO:0007411 | inf. frm mut phen <> compound eye photoreceptor development ; GO:0042051 | inf. frm mut phen <> activation of MA…	receptor signaling protein tyrosine kinase activity ; GO:0004716 | non-trac. aut. stmt <> protein tyrosine kinase activity ; GO:0004713 | non-trac. aut. stmt <> transmembrane receptor protein tyrosine kinase activity ; GO:0004714 | inferred from sequence or structural similarity with MGD:Alk; MGI:MGI:103305 <> ATP binding ; GO:0005524 | inferred from electronic annotation with InterPro:IPR000719,…	Hsap\ROS1 <newline> Hsap\LTK <newline> Hsap\ALK	Anaplastic lymphoma kinase	Alk		3.20455
FBgn0015570	46.1708	-1.42794	0.478888	-2.98177	0.00286583	0.0492272	-	carboxylic ester hydrolase activity ; GO:0052689 | inferred from biological aspect of ancestor with PANTHER:PTN000168392 <> carboxylic ester hydrolase activity ; GO:0052689 | non-trac. aut. stmt <> carboxylic ester hydrolase activity ; GO:0052689 | inferred from sequence or structural similarity with UniProtKB:P16854 <> carboxylic ester hydrolase activity ; GO:0052689 | inferred from direct assay	-	alpha-Esterase-2	alpha-Est2		2.69062
FBgn0003884	63020.5	-0.30175	0.0987296	-3.05633	0.00224064	0.0433914	mitotic spindle assembly checkpoint ; GO:0007094 | inferred from direct assay <> antimicrobial humoral response ; GO:0019730 | inf. frm mut phen <> mitotic spindle organization ; GO:0007052 | inf. frm mut phen <> protein polymerization ; GO:0051258 | inferred from electronic annotation with InterPro:IPR003008, InterPro:IPR008280, InterPro:IPR018316	structural constituent of cytoskeleton ; GO:0005200 | inferred from sequence or structural similarity <> GTP binding ; GO:0005525 | non-trac. aut. stmt <> GTP binding ; GO:0005525 | inferred from electronic annotation with InterPro:IPR000217, InterPro:IPR002452, InterPro:IPR008280, InterPro:IPR017975, InterPro:IPR018316 <> GTPase activity ; GO:0003924 | inferred from electronic annotation with In…	Hsap\TUBA1B <newline> Hsap\TUBA2 <newline> Hsap\TUBA1A <newline> Hsap\TUBA2 <newline> Hsap\TUBA4A <newline> Hsap\TUBA1C <newline> Hsap\TUBA3E	alpha-Tubulin at 84B	alphaTub84B		1.23264
FBgn0003885	5299.18	-0.331905	0.115665	-2.86955	0.00411053	0.0599358	microtubule-based process ; GO:0007017 | inferred from sequence or structural similarity <> protein polymerization ; GO:0051258 | inferred from electronic annotation with InterPro:IPR003008, InterPro:IPR008280, InterPro:IPR018316 <> microtubule-based process ; GO:0007017 | inferred from electronic annotation with InterPro:IPR000217, InterPro:IPR017975 <> mitotic cytokinesis ; GO:0000281 | inf. fr…	structural constituent of cytoskeleton ; GO:0005200 | inferred from sequence or structural similarity <> GTP binding ; GO:0005525 | non-trac. aut. stmt <> GTP binding ; GO:0005525 | inferred from electronic annotation with InterPro:IPR000217, InterPro:IPR002452, InterPro:IPR008280, InterPro:IPR017975, InterPro:IPR018316 <> GTPase activity ; GO:0003924 | inferred from electronic annotation with In…	Hsap\TUBA1B <newline> Hsap\TUBA2 <newline> Hsap\TUBA1A <newline> Hsap\TUBA2 <newline> Hsap\TUBA4A <newline> Hsap\TUBA1C <newline> Hsap\TUBA3E	alpha-Tubulin at 84D	alphaTub84D		1.25867
FBgn0000071	1526.46	-1.22913	0.455062	-2.70101	0.00691294	0.0805545	cell adhesion ; GO:0007155 | non-trac. aut. stmt	antigen binding ; GO:0003823 | non-trac. aut. stmt	-	Amalgam	Ama		2.34425
FBgn0011746	37.8664	-1.5211	0.417465	-3.64367	0.000268779	0.0111502	negative regulation of neuroblast proliferation ; GO:0007406 | non-trac. aut. stmt <> growth ; GO:0040007 | inferred from electronic annotation with InterPro:IPR001111	growth factor activity ; GO:0008083 | inferred from electronic annotation with InterPro:IPR001111	-	anachronism	ana		2.8701
FBgn0266111	3444.6	0.293011	0.109732	2.67023	0.00757988	0.0841961	centrosome duplication ; GO:0051298 | inf. frm mut phen <> mitotic spindle organization ; GO:0007052 | inf. frm mut phen <> centriole replication ; GO:0007099 | inf. frm mut phen <> ciliary basal body organization ; GO:0032053 | inf. frm mut phen <> centriole-centriole cohesion ; GO:0010457 | inf. frm mut phen <> centrosome organization ; GO:0051297 | inf. frm mut phen <> cilium organization ; GO…	-	-	anastral spindle 3	ana3		1.22519
FBgn0012037	840.563	-1.0639	0.173783	-6.12197	9.24264e-10	4.9812e-07	sperm individualization ; GO:0007291 | inf. frm mut phen <> spermatid nucleus differentiation ; GO:0007289 | inf. frm mut phen <> metamorphosis ; GO:0007552 | inferred from expression pattern <> response to symbiotic bacterium ; GO:0009609 | inf. frm mut phen inferred from expression pattern <> proteolysis ; GO:0006508 | inferred from direct assay	zinc ion binding ; GO:0008270 | non-trac. aut. stmt <> peptidyl-dipeptidase activity ; GO:0008241 | inferred from direct assay <> peptidyl-dipeptidase activity ; GO:0008241 | non-trac. aut. stmt <> metallopeptidase activity ; GO:0008237 | inferred from electronic annotation with InterPro:IPR001548	Hsap\ACE2 <newline> Hsap\ACE	Angiotensin converting enzyme	Ance		2.09057
FBgn0033366	34.8825	-1.39804	0.52342	-2.67097	0.00756317	0.0841961	proteolysis ; GO:0006508 | inferred from electronic annotation with InterPro:IPR001548	peptidyl-dipeptidase activity ; GO:0008241 | NOT non-trac. aut. stmt <> peptidyl-dipeptidase activity ; GO:0008241 | inferred from electronic annotation with InterPro:IPR001548 <> metallopeptidase activity ; GO:0008237 | NOT inferred from key residues	-	Ance-4	Ance-4		2.63543
FBgn0260642	197.816	-1.08039	0.313269	-3.44876	0.000563163	0.0188223	specification of segmental identity, antennal segment ; GO:0007383 | inf. frm mut phen <> midgut development ; GO:0007494 | trac. aut. stmt <> regulation of transcription from RNA polymerase II promoter ; GO:0006357 | non-trac. aut. stmt <> segment specification ; GO:0007379 | non-trac. aut. stmt <> heart development ; GO:0007507 | inferred from expression pattern <> lymph gland development ; GO:…	sequence-specific DNA binding transcription factor activity ; GO:0003700 | non-trac. aut. stmt <> sequence-specific DNA binding ; GO:0043565 | inferred from direct assay <> RNA polymerase II distal enhancer sequence-specific DNA binding transcription factor activity ; GO:0003705 | inferred from direct assay <> DNA binding ; GO:0003677 | inferred from direct assay	Hsap\HOXA6 <newline> Hsap\HOXB7 <newline> Hsap\HOXA5 <newline> Hsap\HOXC5 <newline> Hsap\HOXD4 <newline> Hsap\HOXB5 <newline> Hsap\HOXC6 <newline> Hsap\HOXB8 <newline> Hsap\HOXC4 <newline> Hsap\HOXA7 <newline> Hsap\HOXB4 <newline> Hsap\HOXA4 <newline> Hsap\HOXD8 <newline> Hsap\HOXC8 <newline> Hsap\HOXB6	Antennapedia	Antp		2.11461
FBgn0000114	24247.8	0.247914	0.080246	3.08943	0.00200541	0.040881	spermatid development ; GO:0007286 | inf. frm mut phen <> negative regulation of oskar mRNA translation ; GO:0007319 | trac. aut. stmt <> germarium-derived female germ-line cyst formation ; GO:0030727 | trac. aut. stmt <> germ-line stem cell division ; GO:0042078 | non-trac. aut. stmt <> mRNA polyadenylation ; GO:0006378 | trac. aut. stmt <> regulation of oskar mRNA translation ; GO:0046011 | tra…	mRNA binding ; GO:0003729 | inferred from sequence or structural similarity with HGNC_gene:CUGBP2; HGNC:2550; OMIM:602538 <> mRNA 3'-UTR binding ; GO:0003730 | inferred from direct assay <> mRNA binding ; GO:0003729 | non-trac. aut. stmt <> mRNA 3'-UTR binding ; GO:0003730 | trac. aut. stmt <> mRNA binding ; GO:0003729 | trac. aut. stmt <> mRNA binding ; GO:0003729 | inferred from sequence or str…	Hsap\CELF1 <newline> Hsap\CELF6 <newline> Hsap\TNRC4 <newline> Hsap\CELF4 <newline> Hsap\CELF5 <newline> Hsap\ENSG00000048740	arrest	aret		1.18749
FBgn0034075	580.783	-0.809912	0.167765	-4.82765	1.38154e-06	0.0002166	peptidyl-amino acid modification ; GO:0018193 | inferred from electronic annotation with InterPro:IPR007803	peptide-aspartate beta-dioxygenase activity ; GO:0004597 | non-trac. aut. stmt	Hsap\ASPH	Aspartyl beta-hydroxylase	Asph		1.75311
FBgn0034606	423.713	-0.783973	0.295716	-2.6511	0.00802292	0.0868903	positive regulation of protein tyrosine kinase activity ; GO:0061098 | inferred from genetic interaction with Csk	protein tyrosine kinase activator activity ; GO:0030296 | inferred from direct assay	-	Ankyrin-repeat, SH3-domain, and Proline-rich-region containing Protein	ASPP		1.72187
FBgn0020762	163.06	-0.928689	0.323323	-2.87233	0.00407459	0.0599358	neurogenesis ; GO:0022008 | inf. frm mut phen	ATPase activity, coupled to transmembrane movement of substances ; GO:0042626 | inferred from sequence or structural similarity with EMBL:AF323660 <> transporter activity ; GO:0005215 | inferred from sequence or structural similarity with EMBL:AF323660 <> ATP binding ; GO:0005524 | inferred from electronic annotation with InterPro:IPR003439, InterPro:IPR017871, InterPro:IPR020064	Hsap\ABCG4 <newline> Hsap\ENSG00000160179	ABC transporter expressed in trachea	Atet		1.90354
FBgn0016691	4688.55	-0.230005	0.0845126	-2.72154	0.00649776	0.0782828	proton transport ; GO:0015992 | inferred from sequence or structural similarity with UniProtKB:P48047 <> ATP synthesis coupled proton transport ; GO:0015986 | inferred from electronic annotation with InterPro:IPR000711	hydrogen-exporting ATPase activity, phosphorylative mechanism ; GO:0008553 | non-trac. aut. stmt <> hydrogen-exporting ATPase activity, phosphorylative mechanism ; GO:0008553 | inferred from sequence or structural similarity with NCBI_gi:4502303 <> hydrogen-exporting ATPase activity, phosphorylative mechanism ; GO:0008553 | inferred from sequence or structural similarity with UniProtKB:P48047 <> …	Hsap\ENSG00000249209	ATP synthase, oligomycin sensitivity conferring protein	ATPsynO		1.17284
FBgn0029907	165.604	-0.907418	0.341088	-2.66036	0.00780563	0.085589	photoreceptor cell maintenance ; GO:0045494 | inf. frm mut phen <> imaginal disc-derived wing vein specification ; GO:0007474 | inf. frm mut phen	RNA binding ; GO:0003723 | inferred from electronic annotation with InterPro:IPR003652, InterPro:IPR013723	Hsap\ATXN1	Ataxin 1	Atx-1		1.87569
FBgn0031453	14347.3	-0.412544	0.15077	-2.73625	0.00621439	0.0762258	inter-male aggressive behavior ; GO:0002121 | inf. frm mut phen <> behavioral response to ethanol ; GO:0048149 | inf. frm mut phen	-	-	Bacchus	Bacc		1.33103
FBgn0000158	1687.07	0.312933	0.0997685	3.13659	0.00170923	0.036482	gamete generation ; GO:0007276 | inf. frm mut phen <> cystoblast division ; GO:0007282 | inf. frm mut phen <> fusome organization ; GO:0045478 | inf. frm mut phen <> spermatogenesis ; GO:0007283 | trac. aut. stmt <> germ-line stem cell division ; GO:0042078 | inf. frm mut phen <> germarium-derived female germ-line cyst formation ; GO:0030727 | inf. frm mut phen <> cystoblast division ; GO:0007282…	translation repressor activity, nucleic acid binding ; GO:0000900 | inferred from direct assay <> mRNA 3'-UTR binding ; GO:0003730 | inferred from direct assay	-	bag of marbles	bam		1.24223
FBgn0004862	33.7754	-1.52977	0.523232	-2.92369	0.00345912	0.0547848	cell fate commitment ; GO:0045165 | non-trac. aut. stmt <> mesodermal cell fate specification ; GO:0007501 | trac. aut. stmt <> midgut development ; GO:0007494 | trac. aut. stmt <> mesoderm development ; GO:0007498 | inferred from expression pattern <> visceral muscle development ; GO:0007522 | non-trac. aut. stmt <> heart development ; GO:0007507 | non-trac. aut. stmt <> mesodermal cell fate com…	sequence-specific DNA binding transcription factor activity ; GO:0003700 | inferred from sequence or structural similarity with EMBL:AF138905 <> DNA binding ; GO:0003677 | non-trac. aut. stmt <> sequence-specific DNA binding ; GO:0043565 | inferred from direct assay <> RNA polymerase II distal enhancer sequence-specific DNA binding transcription factor activity ; GO:0003705 | inferred from geneti…	Hsap\NKX3-2 <newline> Hsap\NKX3-1	bagpipe	bap		2.88739
FBgn0033844	5006.62	0.165921	0.0621239	2.67081	0.00756677	0.0841961	phospholipid biosynthetic process ; GO:0008654 | inferred from electronic annotation with InterPro:IPR000462	ethanolaminephosphotransferase activity ; GO:0004307 | inferred from sequence or structural similarity with EMBL:AF068302; protein_id:AAD25170.1	Hsap\CHPT1 <newline> Hsap\CEPT1	bb in a boxcar	bbc		1.12188
FBgn0027348	4850.96	0.336783	0.118996	2.8302	0.00465184	0.065095	long-chain fatty acid metabolic process ; GO:0001676 | inf. frm mut phen <> response to endoplasmic reticulum stress ; GO:0034976 | inf. frm mut phen	long-chain fatty acid-CoA ligase activity ; GO:0004467 | inferred from sequence or structural similarity with NCBI_NP:599216 <> long-chain fatty acid-CoA ligase activity ; GO:0004467 | inferred from sequence or structural similarity <> long-chain fatty acid-CoA ligase activity ; GO:0004467 | inf. frm mut phen	Hsap\ACSBG2 <newline> Hsap\ACSBG1	bubblegum	bgm		1.26294
FBgn0000180	984.253	-1.2484	0.276828	-4.50965	6.49345e-06	0.00069392	ectoderm development ; GO:0007398 | trac. aut. stmt <> mesoderm development ; GO:0007498 | inf. frm mut phen <> ovarian follicle cell development ; GO:0030707 | trac. aut. stmt <> nervous system development ; GO:0007399 | non-trac. aut. stmt <> Notch signaling pathway ; GO:0007219 | non-trac. aut. stmt <> single organismal cell-cell adhesion ; GO:0016337 | inferred from direct assay <> transmembr…	cation channel activity ; GO:0005261 | inferred from direct assay <> ion channel activity ; GO:0005216 | NOT inferred from direct assay <> water transmembrane transporter activity ; GO:0005372 | NOT inferred from direct assay <> channel activity ; GO:0015267 | inferred from sequence or structural similarity with Drip	-	big brain	bib		2.37577
FBgn0000183	7431.01	0.234433	0.0714578	3.28073	0.00103541	0.027814	germarium-derived oocyte fate determination ; GO:0007294 | inf. frm mut phen <> germarium-derived egg chamber formation ; GO:0007293 | inf. frm mut phen <> oocyte microtubule cytoskeleton polarization ; GO:0008103 | inf. frm mut phen <> oocyte microtubule cytoskeleton organization ; GO:0016325 | trac. aut. stmt <> oocyte axis specification ; GO:0007309 | trac. aut. stmt <> germarium-derived oocyt…	dynein binding ; GO:0045502 | non-trac. aut. stmt <> mRNA binding ; GO:0003729 | NOT non-trac. aut. stmt <> protein binding ; GO:0005515 | inferred from physical interaction with Rab6 <> clathrin heavy chain binding ; GO:0032050 | inferred from physical interaction with Chc <> Rab GTPase binding ; GO:0017137 | inferred from physical interaction with Rab30	-	Bicaudal D	BicD		1.17644
FBgn0038252	11662.2	0.196372	0.064378	3.05029	0.00228622	0.0436983	nucleosome assembly ; GO:0006334 | inferred from electronic annotation with InterPro:IPR005818 <> regulation of transcription, DNA-templated ; GO:0006355 | inf. frm mut phen <> regulation of nucleosome density ; GO:0060303 | inf. frm mut phen	DNA binding ; GO:0003677 | inferred from electronic annotation with InterPro:IPR005818	-	Histone H1 variant BigH1	BigH1		1.14581
FBgn0263144	9227.76	0.285663	0.103079	2.77131	0.00558316	0.0721792	negative regulation of translation ; GO:0017148 | inf. frm mut phen <> olfactory behavior ; GO:0042048 | inf. frm mut phen <> methylation ; GO:0032259 | inferred from sequence or structural similarity with SGD_LOCUS:HMT1; SGD:S000000238	snRNA binding ; GO:0017069 | inferred from direct assay <> RNA polymerase II transcription factor binding ; GO:0001085 | inferred from physical interaction with bcd <> methyltransferase activity ; GO:0008168 | inferred from sequence or structural similarity with SGD_LOCUS:HMT1; SGD:S000000238	Hsap\MEPCE	bicoid-interacting protein 3	bin3		1.21897
FBgn0002906	3857.63	0.320712	0.0911367	3.51902	0.000433136	0.0158756	cellular response to DNA damage stimulus ; GO:0006974 | inferred from genetic interaction with SGD_LOCUS:SGS1; SGD:S000004802 <> reciprocal meiotic recombination ; GO:0007131 | inf. frm mut phen <> double-strand break repair via synthesis-dependent strand annealing ; GO:0045003 | inf. frm mut phen <> cellular response to DNA damage stimulus ; GO:0006974 | inf. frm mut phen <> double-strand break …	ATP-dependent DNA helicase activity ; GO:0004003 | inferred from sequence or structural similarity with HGNC_gene:BLM; HGNC:1058 <> helicase activity ; GO:0004386 | inferred from sequence or structural similarity <> DNA helicase activity ; GO:0003678 | inferred from sequence or structural similarity with HGNC_gene:BLM; HGNC:1058; OMIM:604610 <> ATP-dependent 3'-5' DNA helicase activity ; GO:00431…	Hsap\BLM	Bloom syndrome helicase ortholog	Blm	DDR Gene	1.24895
FBgn0001090	6191.14	-0.819415	0.311764	-2.62832	0.00858079	0.0905947	multicellular organismal development ; GO:0007275 | inf. frm mut phen <> gliogenesis ; GO:0042063 | inferred from expression pattern	molecular_function ; GO:0003674 | no biological data available	-	bangles and beads	bnb		1.76469
FBgn0040487	471.67	-1.12559	0.38591	-2.91672	0.0035373	0.0553579	Notch signaling pathway ; GO:0007219 | inf. frm mut phen <> cell fate specification ; GO:0001708 | inf. frm mut phen <> sensory organ development ; GO:0007423 | inf. frm mut phen <> sensory organ precursor cell fate determination ; GO:0016360 | inf. frm mut phen <> defense response to bacterium ; GO:0042742 | inf. frm mut phen	protein binding ; GO:0005515 | inferred from physical interaction with neur	-	Brother of Bearded A	BobA		2.18191
FBgn0040388	3076.92	0.305933	0.11838	2.58434	0.00975665	0.0981699	cell adhesion ; GO:0007155 | inferred from sequence or structural similarity with UniProtKB:P97798 <> smoothened signaling pathway ; GO:0007224 | inf. frm mut phen <> regulation of smoothened signaling pathway ; GO:0008589 | inferred from genetic interaction with ihog <> compound eye photoreceptor cell differentiation ; GO:0001751 | inferred from genetic interaction with ihog <> compound eye deve…	-	-	brother of ihog	boi		1.23622
FBgn0261284	244.83	-0.842629	0.23556	-3.57713	0.000347391	0.0133136	regulation of tube architecture, open tracheal system ; GO:0035152 | inf. frm mut phen <> septate junction assembly ; GO:0019991 | inf. frm mut phen	-	-	boudin	bou		1.79332
FBgn0037205	1775.09	0.294077	0.0977161	3.0095	0.00261676	0.0476041	negative regulation of transposition, RNA-mediated ; GO:0010526 | inf. frm mut phen	ATP binding ; GO:0005524 | inferred from electronic annotation with InterPro:IPR011545 <> nucleic acid binding ; GO:0003676 | inferred from electronic annotation with InterPro:IPR011545	-	Brother of Yb	BoYb		1.2261
FBgn0050169	651.427	0.563776	0.201058	2.80405	0.00504656	0.0676773	double-strand break repair via homologous recombination ; GO:0000724 | inf. frm mut phen <> meiotic recombination checkpoint ; GO:0051598 | inferred from genetic interaction with spn-D inferred from genetic interaction with okr inferred from genetic interaction with spn-A <> cellular response to DNA damage stimulus ; GO:0006974 | inf. frm mut phen <> response to camptothecin ; GO:1901563 | inf. f…	protein binding ; GO:0005515 | inferred from physical interaction with UniProtKB:Q27297	-	Breast cancer 2, early onset homolog	Brca2	DDR Gene	1.47813
FBgn0000216	309.91	-1.69259	0.340336	-4.97328	6.58306e-07	0.000118876	Notch signaling pathway ; GO:0007219 | inf. frm mut phen <> cell fate specification ; GO:0001708 | inf. frm mut phen <> sensory organ development ; GO:0007423 | inf. frm mut phen <> sensory organ precursor cell fate determination ; GO:0016360 | trac. aut. stmt	protein binding ; GO:0005515 | inferred from physical interaction with neur	-	Bearded	Brd		3.23236
FBgn0024250	211.713	-0.891035	0.305111	-2.92036	0.00349623	0.0550145	negative regulation of transcription from RNA polymerase II promoter ; GO:0000122 | inf. frm mut phen <> negative regulation of transforming growth factor beta receptor signaling pathway ; GO:0030512 | inf. frm mut phen <> wing disc morphogenesis ; GO:0007472 | inf. frm mut phen <> negative regulation of transcription from RNA polymerase II promoter ; GO:0000122 | trac. aut. stmt <> transforming …	sequence-specific DNA binding transcription factor activity ; GO:0003700 | inferred from sequence or structural similarity with dsx <> sequence-specific DNA binding ; GO:0043565 | inferred from direct assay <> RNA polymerase II distal enhancer sequence-specific DNA binding ; GO:0000980 | inferred from direct assay <> enhancer sequence-specific DNA binding ; GO:0001158 | inferred from direct assay	-	brinker	brk		1.85451
FBgn0005592	69.6674	-1.63653	0.415423	-3.93944	8.16716e-05	0.00499471	epithelial cell migration, open tracheal system ; GO:0007427 | inf. frm mut phen <> open tracheal system development ; GO:0007424 | inferred from expression pattern <> glial cell migration ; GO:0008347 | inf. frm mut phen <> terminal branching, open tracheal system ; GO:0007430 | inf. frm mut phen <> primary branching, open tracheal system ; GO:0007428 | inf. frm mut phen <> secondary branching, …	fibroblast growth factor-activated receptor activity ; GO:0005007 | inferred from sequence or structural similarity <> fibroblast growth factor-activated receptor activity ; GO:0005007 | inferred from sequence or structural similarity with MGD:Fgfr1; MGI:MGI:95522 <> protein tyrosine kinase activity ; GO:0004713 | non-trac. aut. stmt <> fibroblast growth factor-activated receptor activity ; GO:00…	Hsap\ENSG00000066468 <newline> Hsap\RET <newline> Hsap\FGFR3 <newline> Hsap\ENSG00000077782 <newline> Hsap\FGFR4	breathless	btl		3.10918
FBgn0020556	70.1913	-1.26642	0.477909	-2.64992	0.00805118	0.0868903	negative regulation of transcription, DNA-templated ; GO:0045892 | inferred from expression pattern	-	-	bithoraxoid	bxd		2.40563
FBgn0011723	137.884	-0.945729	0.327983	-2.88346	0.00393327	0.0587263	embryonic development via the syncytial blastoderm ; GO:0001700 | non-trac. aut. stmt <> hindgut morphogenesis ; GO:0007442 | inferred from expression pattern AND inf. frm mut phen <> Malpighian tubule morphogenesis ; GO:0007443 | inf. frm mut phen <> midgut development ; GO:0007494 | inf. frm mut phen <> mesoderm migration involved in gastrulation ; GO:0007509 | trac. aut. stmt <> pole cell migr…	DNA binding ; GO:0003677 | inferred from sequence or structural similarity with MGD:T; MGI:MGI:98472 <> sequence-specific DNA binding transcription factor activity ; GO:0003700 | inferred from sequence or structural similarity with UniProtKB:P20293 <> sequence-specific DNA binding RNA polymerase II transcription factor activity ; GO:0000981 | inferred from direct assay <> protein homodimerization…	Hsap\TBX22 <newline> Hsap\T <newline> Hsap\TBX10 <newline> Hsap\TBX5 <newline> Hsap\TBX15 <newline> Hsap\TBX4 <newline> Hsap\TBX20 <newline> Hsap\TBX18 <newline> Hsap\TBX19 <newline> Hsap\TBX1	brachyenteron	byn		1.92616
FBgn0000246	1725.77	0.444016	0.102219	4.34377	1.40057e-05	0.00129861	reciprocal meiotic recombination ; GO:0007131 | trac. aut. stmt	-	-	crossover suppressor on 3 of Gowen	c(3)G		1.36039
FBgn0004863	37.9635	-1.56548	0.417505	-3.7496	0.000177113	0.00823555	regulation of transcription, DNA-templated ; GO:0006355 | inferred from sequence or structural similarity with InterPro:IPR001356 <> elongation of arista core ; GO:0035015 | inf. frm mut phen <> leg disc development ; GO:0035218 | inf. frm mut phen <> positive regulation of Notch signaling pathway ; GO:0045747 | inferred from expression pattern <> mesodermal cell fate specification ; GO:0007501 |…	sequence-specific DNA binding transcription factor activity ; GO:0003700 | inferred from sequence or structural similarity with InterPro:IPR001356 <> sequence-specific DNA binding ; GO:0043565 | contributes_to inferred from physical interaction with al	Hsap\TLX1 <newline> Hsap\TLX3 <newline> Hsap\TLX2	C15	C15		2.95976
FBgn0036715	320.349	-1.17671	0.434415	-2.70873	0.00675403	0.0794543	calcium-dependent cell-cell adhesion via plasma membrane cell adhesion molecules ; GO:0016339 | inferred from sequence or structural similarity <> dorsal appendage formation ; GO:0046843 | inferred from direct assay <> calcium-dependent cell-cell adhesion via plasma membrane cell adhesion molecules ; GO:0016339 | inferred from direct assay <> homophilic cell adhesion via plasma membrane adhesion …	calcium ion binding ; GO:0005509 | inferred from direct assay <> protein homodimerization activity ; GO:0042803 | inferred from physical interaction with Cad74A	-	Cadherin 74A	Cad74A		2.26061
FBgn0015609	475.595	-0.946124	0.261385	-3.61966	0.000294988	0.0118864	calcium-dependent cell-cell adhesion via plasma membrane cell adhesion molecules ; GO:0016339 | inferred from physical interaction with α-Cat AND inferred from physical interaction with arm AND inferred from sequence or structural similarity with shg AND inferred from sequence or structural similarity with MGD:Cdh2; MGI:MGI:88355 <> homophilic cell adhesion via plasma membrane adhesion molecules …	cell adhesion molecule binding ; GO:0050839 | inferred from sequence or structural similarity <> receptor activity ; GO:0004872 | inferred from sequence or structural similarity <> beta-catenin binding ; GO:0008013 | non-trac. aut. stmt <> cadherin binding ; GO:0045296 | inferred from physical interaction with CadN <> protein homodimerization activity ; GO:0042803 | inferred from physical interac…	-	Cadherin-N	CadN		1.92669
FBgn0033526	4995.5	0.254344	0.090296	2.81678	0.00485073	0.0663194	nucleosome assembly ; GO:0006334 | non-trac. aut. stmt <> chromatin assembly or disassembly ; GO:0006333 | inferred from sequence or structural similarity with EMBL:U20980; protein_id:AAA76737.1 <> positive regulation of Notch signaling pathway ; GO:0045747 | inf. frm mut phen inferred from physical interaction with E(spl)mβ-HLH	DNA binding ; GO:0003677 | non-trac. aut. stmt	Hsap\CHAF1B	Caf1-105	Caf1-105		1.19279
FBgn0260450	943.514	0.377827	0.102377	3.69055	0.00022377	0.00984473	proteolysis ; GO:0006508 | NOT inferred from key residues	calcium ion binding ; GO:0005509 | inferred from electronic annotation with InterPro:IPR011992 <> calcium-dependent cysteine-type endopeptidase activity ; GO:0004198 | NOT inferred from key residues	Hsap\ENSG00000014216 <newline> Hsap\CAPN12 <newline> Hsap\ENSG00000092529 <newline> Hsap\CAPN13 <newline> Hsap\CAPN11 <newline> Hsap\CAPN14 <newline> Hsap\CAPNS1 <newline> Hsap\CAPN2 <newline> Hsap\PDCD6 <newline> Hsap\SRI <newline> Hsap\PEF1 <newline> Hsap\CAPN10 <newline> Hsap\CAPNS2 <newline> Hsap\CAPN9 <newline> Hsap\ENSG00000203697	Calpain C	CalpC		1.29938
FBgn0013995	3646.23	0.340199	0.107806	3.15565	0.00160143	0.0355317	phototransduction ; GO:0007602 | inf. frm mut phen <> calcium ion transport ; GO:0006816 | inferred from electronic annotation with InterPro:IPR004836 <> transmembrane transport ; GO:0055085 | inferred from electronic annotation with InterPro:IPR004837 <> response to endoplasmic reticulum stress ; GO:0034976 | inf. frm mut phen	calcium:sodium antiporter activity ; GO:0005432 | inferred from direct assay <> calcium:sodium antiporter activity ; GO:0005432 | inferred from sequence or structural similarity with HGNC_gene:SLC8A3; HGNC:11070; OMIM:607991 <> calcium:sodium antiporter activity ; GO:0005432 | trac. aut. stmt <> calcium:sodium antiporter activity ; GO:0005432 | inf. frm mut phen <> calcium ion binding ; GO:000550…	Hsap\SLC8A3 <newline> Hsap\SLC8A2 <newline> Hsap\ENSG00000183023	Na/Ca-exchange protein	Calx		1.26593
FBgn0000256	1085.37	0.319604	0.117402	2.72231	0.00648277	0.0782828	pole plasm RNA localization ; GO:0007316 | inf. frm mut phen <> pole plasm assembly ; GO:0007315 | inf. frm mut phen <> chorion-containing eggshell formation ; GO:0007304 | inf. frm mut phen <> pole plasm assembly ; GO:0007315 | non-trac. aut. stmt <> actin filament-based process ; GO:0030029 | inferred from direct assay <> actin nucleation ; GO:0045010 | inferred from direct assay <> pole plasm …	actin binding ; GO:0003779 | inferred from sequence or structural similarity <> microtubule binding ; GO:0008017 | inf. frm mut phen <> microtubule binding ; GO:0008017 | inferred from direct assay	-	cappuccino	capu		1.24799
FBgn0037533	9578.7	0.246727	0.0843955	2.92346	0.00346159	0.0547848	leucine import ; GO:0060356 | inf. frm mut phen <> carbohydrate metabolic process ; GO:0005975 | inferred from electronic annotation with InterPro:IPR006047, InterPro:IPR013781	cation binding ; GO:0043169 | inferred from electronic annotation with InterPro:IPR006047, InterPro:IPR013781 <> catalytic activity ; GO:0003824 | inferred from electronic annotation with InterPro:IPR006047, InterPro:IPR013781	-	CD98 heavy chain	CD98hc		1.18651
FBgn0026143	4778.55	0.253411	0.0964154	2.62832	0.0085807	0.0905947	DNA amplification ; GO:0006277 | inferred from expression pattern <> DNA replication ; GO:0006260 | inferred from physical interaction with Mcm5 AND inferred from physical interaction with dpa <> DNA replication initiation ; GO:0006270 | inferred from sequence or structural similarity with HGNC_gene:CDC45L; HGNC:1739; OMIM:603465 AND inferred from sequence or structural similarity with SGD_LOCUS:…	chromatin binding ; GO:0003682 | inferred from direct assay <> DNA binding ; GO:0003677 | inferred from sequence or structural similarity with EMBL:AF062494 <> 3'-5' DNA helicase activity ; GO:0043138 | contributes_to inferred from direct assay	Hsap\CDC45	CDC45L	CDC45L	DDR Gene	1.19202
FBgn0265082	415.049	-0.687951	0.210732	-3.26457	0.00109629	0.0290871	regulation of Rho protein signal transduction ; GO:0035023 | inferred from electronic annotation with InterPro:IPR000219 <> Rac protein signal transduction ; GO:0016601 | inferred from sequence or structural similarity with HGNC_gene:FARP2; HGNC:16460	cytoskeletal protein binding ; GO:0008092 | inferred from sequence or structural similarity <> Rho guanyl-nucleotide exchange factor activity ; GO:0005089 | inferred from sequence or structural similarity with MGD:Farp2; MGI:MGI:2385126 <> actin binding ; GO:0003779 | inferred from sequence or structural similarity with UniProtKB:O43491 <> Rho guanyl-nucleotide exchange factor activity ; GO:00050…	-	Chondrocyte-derived ezrin-like domain containing protein ortholog (H. sapiens)	Cdep		1.61099
FBgn0010350	2993.36	0.20069	0.0672608	2.98376	0.00284726	0.0492023	terminal branching, open tracheal system ; GO:0007430 | non-trac. aut. stmt <> CDP-diacylglycerol biosynthetic process ; GO:0016024 | non-trac. aut. stmt <> rhodopsin mediated signaling pathway ; GO:0016056 | inf. frm mut phen <> phototransduction ; GO:0007602 | inferred from genetic interaction with Arr2 AND inf. frm mut phen <> phototransduction ; GO:0007602 | non-trac. aut. stmt <> regulation …	phosphatidate cytidylyltransferase activity ; GO:0004605 | non-trac. aut. stmt <> phosphatidate cytidylyltransferase activity ; GO:0004605 | inferred from sequence or structural similarity <> phosphatidate cytidylyltransferase activity ; GO:0004605 | inferred from sequence or structural similarity with EMBL:AB009999; protein_id:BAA28787 <> phosphatidate cytidylyltransferase activity ; GO:0004605 …	Hsap\CDS1 <newline> Hsap\CDS2	CDP diglyceride synthetase	CdsA		1.14925
FBgn0029092	11466.2	0.156907	0.0541767	2.8962	0.00377707	0.0575436	apoptotic cell clearance ; GO:0043277 | inf. frm mut phen <> neuron remodeling ; GO:0016322 | inf. frm mut phen	protein binding ; GO:0005515 | inferred from physical interaction with UniProtKB:Q9W0A0	Hsap\GULP1	ced-6	ced-6		1.11489
FBgn0266916	5495.3	0.259377	0.0893807	2.90194	0.00370865	0.0568023	female meiosis chromosome segregation ; GO:0016321 | inf. frm mut phen <> regulation of centromere complex assembly ; GO:0090230 | inf. frm mut phen <> regulation of centromere complex assembly ; GO:0090230 | inferred from direct assay <> kinetochore assembly ; GO:0051382 | inf. frm mut phen <> protein localization to kinetochore ; GO:0034501 | inf. frm mut phen <> protein localization to chromos…	DNA binding ; GO:0003677 | inferred from electronic annotation with InterPro:IPR017956	-	Centromeric protein-C	Cenp-C		1.19696
FBgn0000286	1894.85	0.314349	0.102215	3.07537	0.00210243	0.0418886	regulation of transcription, DNA-templated ; GO:0006355 | non-trac. aut. stmt <> adult somatic muscle development ; GO:0007527 | inf. frm mut phen <> positive regulation of transcription elongation from RNA polymerase II promoter ; GO:0032968 | inferred from direct assay	DNA binding ; GO:0003677 | non-trac. aut. stmt <> sequence-specific DNA binding ; GO:0043565 | inferred from direct assay <> RNA polymerase II core promoter proximal region sequence-specific DNA binding transcription factor activity involved in positive regulation of transcription ; GO:0001077 | inferred from direct assay <> metal ion binding ; GO:0046872 | inferred from electronic annotation wit…	-	Chorion factor 2	Cf2		1.24345
FBgn0038028	3600.34	-1.22494	0.360617	-3.3968	0.000681779	0.0213362	biological_process ; GO:0008150 | no biological data available	molecular_function ; GO:0003674 | no biological data available	-	-	CG10035		2.33746
FBgn0036369	87.1061	1.05813	0.369202	2.86598	0.00415717	0.0601165	protein dephosphorylation ; GO:0006470 | non-trac. aut. stmt <> protein dephosphorylation ; GO:0006470 | inferred from biological aspect of ancestor with PANTHER:PTN00001664	protein tyrosine/serine/threonine phosphatase activity ; GO:0008138 | non-trac. aut. stmt <> protein tyrosine/serine/threonine phosphatase activity ; GO:0008138 | inferred from biological aspect of ancestor with PANTHER:PTN000016642	Hsap\DUSP15 <newline> Hsap\DUSP22	-	CG10089		2.08223
FBgn0032682	71.7801	-1.21396	0.43439	-2.79463	0.00519598	0.0684582	biological_process ; GO:0008150 | no biological data available	molecular_function ; GO:0003674 | no biological data available	-	-	CG10176		2.31973
FBgn0032685	272.613	0.970539	0.362465	2.67761	0.00741504	0.0832984	oxidation-reduction process ; GO:0055114 | inferred from electronic annotation with InterPro:IPR002007, InterPro:IPR010255, InterPro:IPR019791 <> response to oxidative stress ; GO:0006979 | inferred from electronic annotation with InterPro:IPR002007, InterPro:IPR010255, InterPro:IPR019791	peroxidase activity ; GO:0004601 | inferred from sequence or structural similarity with MGD:Mpo; MGI:MGI:97137 <> heme binding ; GO:0020037 | inferred from electronic annotation with InterPro:IPR002007, InterPro:IPR010255, InterPro:IPR019791	-	-	CG10211		1.95957
FBgn0032783	6151.89	0.226687	0.0689989	3.28537	0.0010185	0.027673	transport ; GO:0006810 | inferred from electronic annotation with InterPro:IPR001071	retinal binding ; GO:0016918 | inferred from sequence or structural similarity with EMBL:AF084642 <> vitamin E binding ; GO:0008431 | inferred from sequence or structural similarity with UniProtKB:P41034 <> transporter activity ; GO:0005215 | inferred from electronic annotation with InterPro:IPR001071	Hsap\TTPA <newline> Hsap\TTPAL <newline> Hsap\RLBP1 <newline> Hsap\CLVS2	-	CG10237		1.17014
FBgn0027512	10682	0.284915	0.091897	3.10037	0.00193276	0.0396814	protein monoubiquitination ; GO:0006513 | inferred from sequence or structural similarity with HGNC_gene:UBE2O; HGNC:29554	ubiquitin-protein transferase activity ; GO:0004842 | inferred from sequence or structural similarity with EMBL:Y17267 <> ubiquitin-protein transferase activity ; GO:0004842 | inferred from sequence or structural similarity with HGNC_gene:UBE2O; HGNC:29554	Hsap\UBE2O	-	CG10254		1.21834
FBgn0035690	1272	0.505686	0.104617	4.8337	1.34016e-06	0.000214004	-	zinc ion binding ; GO:0008270 | inferred from electronic annotation with InterPro:IPR007087, InterPro:IPR012934, InterPro:IPR015880 <> nucleic acid binding ; GO:0003676 | inferred from electronic annotation with InterPro:IPR013087	-	-	CG10274		1.4198
FBgn0038420	128.246	-1.13104	0.427486	-2.64579	0.00814994	0.0876271	-	-	-	-	CG10311		2.19017
FBgn0038431	38.1251	-1.35102	0.483186	-2.79607	0.00517275	0.0684582	proteolysis ; GO:0006508 | inferred from electronic annotation with InterPro:IPR001254, InterPro:IPR001314 <> proteolysis ; GO:0006508 | inferred from sequence model	serine-type endopeptidase activity ; GO:0004252 | inferred from electronic annotation with InterPro:IPR001254, InterPro:IPR001314 <> serine-type endopeptidase activity ; GO:0004252 | inferred from sequence model	-	-	CG10405		2.55093
FBgn0032815	1919.19	0.232851	0.0881919	2.64027	0.00828388	0.0887353	-	nucleic acid binding ; GO:0003676 | inferred from electronic annotation with InterPro:IPR013087 <> metal ion binding ; GO:0046872 | inferred from electronic annotation with InterPro:IPR007087	-	-	CG10462		1.17515
FBgn0039326	26.609	-1.60722	0.542471	-2.96278	0.00304876	0.0510363	-	transferase activity, transferring phosphorus-containing groups ; GO:0016772 | inferred from electronic annotation with InterPro:IPR011009	-	-	CG10562		3.04665
FBgn0032727	56.0802	-1.43361	0.416367	-3.44313	0.000575014	0.0190706	-	selenocysteine methyltransferase activity ; GO:0016205 | inferred from sequence or structural similarity with UniProtKB:P56707 <> S-adenosylmethionine-homocysteine S-methyltransferase activity ; GO:0008898 | inferred from electronic annotation with InterPro:IPR003726	-	-	CG10623		2.70122
FBgn0035612	718.426	-1.31033	0.4676	-2.80225	0.00507475	0.0679496	-	structural constituent of cuticle ; GO:0042302 | inferred from electronic annotation with InterPro:IPR000618	-	-	CG10625		2.47999
FBgn0032729	680.292	-0.321156	0.111025	-2.89265	0.00382004	0.0575837	oxidation-reduction process ; GO:0055114 | inferred from electronic annotation with InterPro:IPR006076	oxidoreductase activity ; GO:0016491 | inferred from electronic annotation with InterPro:IPR006076	Hsap\L2HGDH	-	CG10639		1.24933
FBgn0036294	207.659	0.905636	0.222277	4.07437	4.61397e-05	0.00334338	-	zinc ion binding ; GO:0008270 | inferred from electronic annotation with InterPro:IPR007087, InterPro:IPR012934, InterPro:IPR015880 <> nucleic acid binding ; GO:0003676 | inferred from electronic annotation with InterPro:IPR013087	-	-	CG10654		1.87337
FBgn0034295	36.0036	-1.39391	0.525972	-2.65015	0.00804555	0.0868903	biological_process ; GO:0008150 | no biological data available	molecular_function ; GO:0003674 | no biological data available	-	-	CG10911		2.62789
FBgn0034264	105.435	-1.38336	0.427789	-3.23375	0.00122177	0.0301727	-	-	-	-	CG10933		2.60876
FBgn0030010	518.744	0.388394	0.149689	2.59467	0.00946824	0.096896	-	nucleic acid binding ; GO:0003676 | inferred from electronic annotation with InterPro:IPR013087 <> metal ion binding ; GO:0046872 | inferred from electronic annotation with InterPro:IPR007087	-	-	CG10959		1.30894
FBgn0036316	4589.46	0.297232	0.10878	2.7324	0.00628738	0.0766655	transmembrane transport ; GO:0055085 | inferred from electronic annotation with InterPro:IPR003663, InterPro:IPR005828, InterPro:IPR005829 <> positive regulation of JAK-STAT cascade ; GO:0046427 | inf. frm mut phen	glucose transmembrane transporter activity ; GO:0005355 | inferred from sequence or structural similarity with MGD:Slc2a2; MGI:MGI:1095438	Hsap\SLC2A8 <newline> Hsap\ENSG00000160326	-	CG10960		1.22878
FBgn0037379	3858.73	0.454182	0.120652	3.76441	0.000166944	0.00790967	neurogenesis ; GO:0022008 | inf. frm mut phen	metal ion binding ; GO:0046872 | inferred from electronic annotation with InterPro:IPR007087	Hsap\ZNF800	-	CG10979		1.37001
FBgn0031741	741.537	0.77173	0.164785	4.68326	2.82347e-06	0.00036889	proteolysis ; GO:0006508 | inferred from electronic annotation with InterPro:IPR001375, InterPro:IPR002469	dipeptidyl-peptidase activity ; GO:0008239 | inferred from sequence or structural similarity with UniProtKB:P27487 <> dipeptidyl-peptidase activity ; GO:0008239 | inferred from direct assay <> serine-type peptidase activity ; GO:0008236 | inferred from electronic annotation with InterPro:IPR001375	-	-	CG11034		1.70732
FBgn0030400	3892.01	0.262992	0.0999766	2.63054	0.00852497	0.0905306	-	-	-	-	CG11138		1.19996
FBgn0031734	45.5031	-1.35193	0.504933	-2.67744	0.00741869	0.0832984	neurogenesis ; GO:0022008 | inf. frm mut phen <> transport ; GO:0006810 | inferred from electronic annotation with InterPro:IPR000412	ATPase activity, coupled to transmembrane movement of substances ; GO:0042626 | inferred from sequence or structural similarity with EMBL:X97187 <> transporter activity ; GO:0005215 | inferred from sequence or structural similarity with EMBL:X97187 <> ATP binding ; GO:0005524 | inferred from electronic annotation with InterPro:IPR000412, InterPro:IPR003439, InterPro:IPR017871	-	-	CG11147		2.55253
FBgn0039936	14003.9	0.217419	0.073802	2.94598	0.00321935	0.0529272	biological_process ; GO:0008150 | no biological data available	molecular_function ; GO:0003674 | no biological data available	-	-	CG11148		1.16265
FBgn0036330	585.855	0.5188	0.137459	3.77423	0.000160502	0.00775476	-	nucleic acid binding ; GO:0003676 | inferred from electronic annotation with InterPro:IPR012337	-	-	CG11263		1.43276
FBgn0030056	5213.79	0.241657	0.0717539	3.36785	0.000757555	0.0230014	-	carbonate dehydratase activity ; GO:0004089 | inferred from sequence or structural similarity with EMBL:M81022	-	-	CG11284		1.18235
FBgn0039846	1081.97	0.270515	0.0974033	2.77727	0.00548181	0.0711893	mRNA catabolic process ; GO:0006402 | inferred from electronic annotation with InterPro:IPR012162 <> RNA processing ; GO:0006396 | inferred from electronic annotation with InterPro:IPR015847, InterPro:IPR015848	3'-5'-exoribonuclease activity ; GO:0000175 | inferred from electronic annotation with InterPro:IPR015848 <> RNA binding ; GO:0003723 | inferred from electronic annotation with InterPro:IPR003029, InterPro:IPR004087, InterPro:IPR004088, InterPro:IPR012162, InterPro:IPR015847, InterPro:IPR015848 <> polyribonucleotide nucleotidyltransferase activity ; GO:0004654 | inferred from electronic annotatio…	Hsap\PNPT1	-	CG11337		1.20624
FBgn0024360	764.558	0.430967	0.136999	3.14578	0.00165645	0.0357985	-	-	Hsap\MIR3654 <newline> Hsap\MTPAP <newline> Hsap\TUT1	-	CG11418		1.34814
FBgn0038734	155.473	-1.12898	0.432104	-2.61276	0.00898147	0.0938755	metabolic process ; GO:0008152 | inferred from electronic annotation with InterPro:IPR000873	4-coumarate-CoA ligase activity ; GO:0016207 | inferred from sequence or structural similarity with UniProtKB:O48869	-	-	CG11453		2.18705
FBgn0035346	1482.91	0.498976	0.0918887	5.43022	5.62833e-08	1.56558e-05	-	-	-	-	CG1146		1.41321
FBgn0029856	320.837	0.877344	0.18297	4.79502	1.62662e-06	0.000246076	protein ubiquitination ; GO:0016567 | inferred from sequence or structural similarity with SGD_LOCUS:UBI4; SGD:S000003962 <> determination of adult lifespan ; GO:0008340 | inf. frm mut phen <> negative regulation of reproductive process ; GO:2000242 | inf. frm mut phen	protein tag ; GO:0031386 | inferred from sequence or structural similarity with SGD_LOCUS:UBI4; SGD:S000003962	Hsap\RPS27A <newline> Hsap\UBA52 <newline> Hsap\UBBP4 <newline> Hsap\UBB <newline> Hsap\NEDD8 <newline> Hsap\UBC	-	CG11700		1.83699
FBgn0039272	1007.82	0.342602	0.112348	3.04948	0.00229241	0.0436983	proteolysis ; GO:0006508 | inferred from electronic annotation with InterPro:IPR001254, InterPro:IPR001314, InterPro:IPR018114 <> proteolysis ; GO:0006508 | inferred from sequence model	serine-type endopeptidase activity ; GO:0004252 | inferred from electronic annotation with InterPro:IPR001254, InterPro:IPR001314, InterPro:IPR018114 <> serine-type endopeptidase activity ; GO:0004252 | inferred from sequence model	Hsap\CD163 <newline> Hsap\SSC5D <newline> Hsap\DMBT1 <newline> Hsap\CD5L <newline> Hsap\PRSS36 <newline> Hsap\CD163L1 <newline> Hsap\PRSS12 <newline> Hsap\TMPRSS9 <newline> Hsap\PRSS45 <newline> Hsap\TMPRSS15 <newline> Hsap\SRCRB4D <newline> Hsap\PRSS53	-	CG11836		1.26804
FBgn0034436	881.893	-0.755178	0.222848	-3.38875	0.000702111	0.0217	-	-	-	-	CG11961		1.68784
FBgn0030037	2122.92	0.26402	0.0958596	2.75424	0.00588293	0.0739482	-	-	-	-	CG12125		1.20082
FBgn0260462	7712.63	-0.301054	0.0964769	-3.12048	0.00180558	0.0377512	proteolysis ; GO:0006508 | inferred from sequence or structural similarity with UniProtKB:Q9R013 <> autophagic cell death ; GO:0048102 | inferred from expression pattern <> salivary gland cell autophagic cell death ; GO:0035071 | inferred from expression pattern <> wing disc development ; GO:0035220 | inferred from genetic interaction with ap inferred from genetic interaction with Bx <> chaeta de…	cysteine-type endopeptidase activity ; GO:0004197 | inferred from sequence or structural similarity with UniProtKB:Q9R013 <> cysteine-type endopeptidase inhibitor activity ; GO:0004869 | inferred from electronic annotation with InterPro:IPR000010	Hsap\CTSF	-	CG12163		1.23204
FBgn0030510	560.547	-0.461146	0.152233	-3.0292	0.002452	0.0455682	-	-	-	-	CG12177		1.37663
FBgn0031636	152.55	-1.25424	0.289415	-4.33371	1.46617e-05	0.00133214	transmembrane transport ; GO:0055085 | inferred from electronic annotation with InterPro:IPR011701	-	Hsap\MFSD1	-	CG12194		2.38541
FBgn0031018	121.987	2.44536	0.414951	5.89313	3.78942e-09	1.63381e-06	biological_process ; GO:0008150 | no biological data available	zinc ion binding ; GO:0008270 | inferred from electronic annotation with InterPro:IPR001841 <> zinc ion binding ; GO:0008270 | inferred from sequence model	-	-	CG12200		5.44662
FBgn0029822	2642.81	0.30445	0.102428	2.97233	0.00295548	0.0503657	-	nucleic acid binding ; GO:0003676 | inferred from electronic annotation with InterPro:IPR013087 <> metal ion binding ; GO:0046872 | inferred from electronic annotation with InterPro:IPR007087	-	-	CG12236		1.23495
FBgn0038665	42.2307	-2.75619	0.469011	-5.87659	4.18801e-09	1.71967e-06	-	-	-	-	CG12269		6.75609
FBgn0032620	2526.49	0.228874	0.0773669	2.9583	0.0030934	0.0513958	-	mRNA binding ; GO:0003729 | inferred from sequence or structural similarity <> poly(A) binding ; GO:0008143 | inferred from sequence or structural similarity with EMBL:Z98529; protein_id:CAB11047 <> nucleotide binding ; GO:0000166 | inferred from electronic annotation with InterPro:IPR012677	Hsap\RBM34	-	CG12288		1.17192
FBgn0038202	116.668	-1.16393	0.366167	-3.17867	0.00147952	0.034112	SCF-dependent proteasomal ubiquitin-dependent protein catabolic process ; GO:0031146 | inferred from sequence model	ubiquitin-protein transferase activity ; GO:0004842 | contributes_to inferred from sequence model	-	-	CG12402		2.24066
FBgn0030537	256.815	-1.46734	0.423935	-3.46124	0.000537692	0.0183269	-	-	-	-	CG12480		2.76512
FBgn0031190	3837.34	0.246044	0.088854	2.76908	0.00562143	0.0724301	-	-	-	-	CG12576		1.18595
FBgn0037213	974.237	-0.982208	0.18975	-5.17633	2.26291e-07	5.2738e-05	-	-	-	-	CG12581		1.97549
FBgn0037811	2259.7	0.360723	0.112749	3.19934	0.00137744	0.0328981	biological_process ; GO:0008150 | no biological data available	molecular_function ; GO:0003674 | no biological data available	-	-	CG12592		1.28407
FBgn0030630	1933.8	0.336427	0.0978376	3.43862	0.000584681	0.0192541	-	-	Hsap\PAK1IP1	-	CG12608		1.26263
FBgn0030666	314.733	1.47664	0.235125	6.28024	3.38051e-10	2.24232e-07	-	-	-	-	CG12708		2.783
FBgn0030459	56.052	3.22574	0.533777	6.04324	1.5105e-09	7.66178e-07	biological_process ; GO:0008150 | no biological data available	molecular_function ; GO:0003674 | no biological data available	-	-	CG12723		9.35503
FBgn0033437	101.396	-1.12367	0.413273	-2.71895	0.00654892	0.0782828	transport ; GO:0006810 | inferred from electronic annotation with InterPro:IPR001071	vitamin E binding ; GO:0008431 | inferred from sequence or structural similarity with UniProtKB:P41034 <> transporter activity ; GO:0005215 | inferred from electronic annotation with InterPro:IPR001071	-	-	CG12926		2.17901
FBgn0037065	156.395	-1.02181	0.304061	-3.36054	0.000777896	0.023353	-	-	-	-	CG12974		2.03047
FBgn0036592	375.56	-1.05057	0.40692	-2.58176	0.00982967	0.0987893	Golgi organization ; GO:0007030 | inf. frm mut phen	-	-	-	CG13049		2.07135
FBgn0032084	729.517	0.446081	0.128384	3.47458	0.000511646	0.018042	-	-	-	-	CG13101		1.36233
FBgn0033721	604.249	0.794747	0.301649	2.63467	0.00842185	0.0897671	-	-	-	-	CG13159		1.73477
FBgn0032614	168.535	-0.899615	0.325314	-2.76537	0.00568579	0.0727653	Golgi organization ; GO:0007030 | inf. frm mut phen <> negative regulation of cell proliferation ; GO:0008285 | inf. frm mut phen <> metabolic process ; GO:0008152 | inferred from electronic annotation with InterPro:IPR002198 <> phagocytosis ; GO:0006909 | inf. frm mut phen	steroid dehydrogenase activity ; GO:0016229 | inferred from sequence or structural similarity with UniProtKB:O70503	Hsap\HSDL1 <newline> Hsap\HSD17B3 <newline> Hsap\HSD17B12	-	CG13284		1.86557
FBgn0040827	124.455	-0.826965	0.311812	-2.65213	0.0079986	0.0868664	-	-	-	-	CG13315		1.77395
FBgn0033788	47.7058	-1.63852	0.563661	-2.90693	0.00364997	0.0563534	-	-	-	-	CG13323		3.11346
FBgn0025633	12429.5	0.297682	0.0935422	3.18233	0.00146097	0.0339713	sarcomere organization ; GO:0045214 | inf. frm mut phen <> adult somatic muscle development ; GO:0007527 | inf. frm mut phen <> wing disc development ; GO:0035220 | inf. frm mut phen <> notum morphogenesis ; GO:0048802 | inf. frm mut phen <> proboscis morphogenesis ; GO:0048734 | inf. frm mut phen	-	Hsap\ENSG00000258555 <newline> Hsap\SPECC1	-	CG13366		1.22917
FBgn0034514	2351.22	-1.13428	0.355731	-3.18859	0.00142967	0.0335	gastrulation ; GO:0007369 | inferred from expression pattern	-	-	-	CG13427		2.19509
FBgn0036503	145.459	-1.42904	0.371716	-3.84443	0.000120831	0.00651206	biological_process ; GO:0008150 | no biological data available	molecular_function ; GO:0003674 | no biological data available	-	-	CG13454		2.69267
FBgn0040809	389.766	-1.30385	0.31142	-4.18678	2.82939e-05	0.00221799	-	-	-	-	CG13465		2.46886
FBgn0034788	385.251	0.914204	0.240508	3.80114	0.000144032	0.00726311	biological_process ; GO:0008150 | no biological data available	molecular_function ; GO:0003674 | no biological data available	-	-	CG13532		1.88453
FBgn0039161	92.2989	-1.09206	0.380753	-2.86816	0.00412871	0.0599358	-	-	-	-	CG13606		2.13178
FBgn0039210	2330.02	0.20604	0.0695962	2.9605	0.00307139	0.0511286	mRNA splicing, via spliceosome ; GO:0000398 | inferred by curator from GO:0071013	-	Hsap\BUD13	-	CG13625		1.15352
FBgn0039217	62.9625	1.66797	0.576871	2.8914	0.00383525	0.0575837	-	-	-	-	CG13627		3.17767
FBgn0035844	201.62	-0.966114	0.358001	-2.69863	0.00696252	0.080762	chitin metabolic process ; GO:0006030 | inferred from electronic annotation with InterPro:IPR002557	chitin binding ; GO:0008061 | inferred from electronic annotation with InterPro:IPR002557	-	-	CG13676		1.95357
FBgn0035553	94.9642	-1.46754	0.452186	-3.24543	0.00117272	0.0299184	-	-	-	-	CG13722		2.7655
FBgn0034501	875.46	-1.11234	0.243685	-4.56468	5.00266e-06	0.00059093	-	-	-	-	CG13868		2.16197
FBgn0035157	158.225	-0.704638	0.259734	-2.71292	0.00666924	0.0789936	-	DNA binding ; GO:0003677 | inferred from electronic annotation with InterPro:IPR012287	-	-	CG13894		1.62974
FBgn0035186	82.9236	-0.906111	0.283772	-3.1931	0.00140755	0.033162	-	-	-	-	CG13912		1.87399
FBgn0036351	59.9085	2.16632	0.559504	3.87187	0.000108004	0.00611799	-	-	-	-	CG14107		4.48878
FBgn0031031	109.055	1.06592	0.269415	3.95643	7.6078e-05	0.00471957	proteolysis ; GO:0006508 | NOT inferred from key residues	serine-type endopeptidase activity ; GO:0004252 | NOT inferred from key residues	-	-	CG14218		2.09351
FBgn0031053	216.735	0.603456	0.201856	2.98954	0.00279397	0.0487909	-	-	-	-	CG14223		1.51935
FBgn0038651	1015.51	0.609226	0.158539	3.84275	0.000121662	0.00651607	lateral inhibition ; GO:0046331 | inf. frm mut phen <> autophagy ; GO:0006914 | inferred from electronic annotation with InterPro:IPR029651	molecular_function ; GO:0003674 | no biological data available	Hsap\EPG5	-	CG14299		1.52544
FBgn0038566	1505.8	-0.95623	0.280719	-3.40636	0.000658343	0.0208709	SCF-dependent proteasomal ubiquitin-dependent protein catabolic process ; GO:0031146 | inferred from sequence model	ubiquitin-protein transferase activity ; GO:0004842 | contributes_to inferred from sequence model	-	-	CG14317		1.94023
FBgn0038526	91.7936	-1.18128	0.409857	-2.88218	0.00394935	0.0587263	-	-	-	-	CG14327		2.26778
FBgn0039640	8321.22	0.29721	0.0885833	3.35515	0.000793218	0.0235859	proteolysis ; GO:0006508 | inferred from electronic annotation with InterPro:IPR001930	aminopeptidase activity ; GO:0004177 | inferred from sequence or structural similarity with UniProtKB:P15541 <> metallopeptidase activity ; GO:0008237 | inferred from electronic annotation with InterPro:IPR014782 <> zinc ion binding ; GO:0008270 | inferred from electronic annotation with InterPro:IPR014782	Hsap\ENSG00000164307 <newline> Hsap\ENPEP <newline> Hsap\TRHDE <newline> Hsap\NPEPPS <newline> Hsap\ENSG00000172901 <newline> Hsap\ERAP2 <newline> Hsap\LNPEP <newline> Hsap\ANPEP	-	CG14516		1.22877
FBgn0037123	450.805	-0.867534	0.328923	-2.6375	0.00835199	0.0891819	-	-	-	-	CG14569		1.82454
FBgn0037128	182.484	-1.2645	0.458668	-2.75689	0.00583533	0.0736742	-	-	-	-	CG14572		2.40244
FBgn0031188	2242.75	0.214319	0.0775715	2.76286	0.00572975	0.0727653	-	-	Hsap\FAM210A	-	CG14613		1.16016
FBgn0023515	12036.2	0.434921	0.0993771	4.37647	1.20616e-05	0.00115564	biological_process ; GO:0008150 | no biological data available	molecular_function ; GO:0003674 | no biological data available	Hsap\ACRC	-	CG14814		1.35184
FBgn0032377	234.569	-0.942732	0.330996	-2.84816	0.00439722	0.0623638	SCF-dependent proteasomal ubiquitin-dependent protein catabolic process ; GO:0031146 | inferred from sequence model	ubiquitin-protein transferase activity ; GO:0004842 | contributes_to inferred from sequence model	-	-	CG14937		1.92216
FBgn0035428	64.3258	1.91966	0.571692	3.35786	0.000785498	0.0234372	-	-	-	-	CG14960		3.78334
FBgn0034394	123.341	-0.910417	0.323828	-2.81142	0.00493234	0.0668735	transmembrane transport ; GO:0055085 | inferred from electronic annotation with InterPro:IPR005829, InterPro:IPR011701	high-affinity inorganic phosphate:sodium symporter activity ; GO:0005316 | inferred from sequence or structural similarity with EMBL:AB020527; protein_id:BAA76663.1	Hsap\SLC17A8 <newline> Hsap\SLC17A5 <newline> Hsap\SLC17A6 <newline> Hsap\SLC17A7	-	CG15096		1.87959
FBgn0034401	2527.18	0.371041	0.109032	3.40304	0.000666404	0.0210491	methionyl-tRNA aminoacylation ; GO:0006431 | inferred from sequence or structural similarity <> neurogenesis ; GO:0022008 | inf. frm mut phen <> methionyl-tRNA aminoacylation ; GO:0006431 | inferred from electronic annotation with InterPro:IPR014758	methionine-tRNA ligase activity ; GO:0004825 | inferred from sequence or structural similarity <> methionine-tRNA ligase activity ; GO:0004825 | inferred from sequence or structural similarity with SGD_LOCUS:MES1; SGD:S0003496 <> ATP binding ; GO:0005524 | inferred from electronic annotation with InterPro:IPR000738, InterPro:IPR001412, InterPro:IPR009080, InterPro:IPR014758, InterPro:IPR015413	Hsap\MARS	-	CG15100		1.29329
FBgn0030174	1389	0.416954	0.0983786	4.23826	2.25255e-05	0.00184988	imaginal disc-derived wing morphogenesis ; GO:0007476 | inf. frm mut phen	-	-	-	CG15312		1.33511
FBgn0031607	630.847	-0.432507	0.149732	-2.88854	0.0038703	0.0579403	mRNA splicing, via spliceosome ; GO:0000398 | inferred from sequence or structural similarity with SGD_LOCUS:NAM8; SGD:S0001128	nucleic acid binding ; GO:0003676 | inferred from electronic annotation with InterPro:IPR000504 <> nucleotide binding ; GO:0000166 | inferred from electronic annotation with InterPro:IPR012677	Hsap\TRNAU1AP	-	CG15440		1.34958
FBgn0031161	744.527	0.372296	0.118507	3.14157	0.00168047	0.0360465	neurogenesis ; GO:0022008 | inf. frm mut phen	-	Hsap\ENSG00000013374	-	CG15445		1.29441
FBgn0032489	193.251	-1.60559	0.301037	-5.33354	9.63152e-08	2.59539e-05	-	-	-	-	CG15480		3.04321
FBgn0039686	60.1002	2.0673	0.432115	4.78414	1.71719e-06	0.000255298	-	-	-	-	CG15506		4.19102
FBgn0039807	43.7186	-1.78257	0.439139	-4.05923	4.92338e-05	0.00350862	biological_process ; GO:0008150 | no biological data available	molecular_function ; GO:0003674 | no biological data available	-	-	CG15546		3.44038
FBgn0031632	1314.94	-1.09182	0.285977	-3.81785	0.000134618	0.00699286	-	N-acetyltransferase activity ; GO:0008080 | inferred from electronic annotation with InterPro:IPR000182	-	-	CG15628		2.13143
FBgn0034565	26.9029	-1.27911	0.474832	-2.69382	0.00706387	0.0811961	-	-	-	-	CG15650		2.4269
FBgn0029801	2360.91	0.373733	0.0917075	4.07528	4.59598e-05	0.00334338	metabolic process ; GO:0008152 | inferred from electronic annotation with InterPro:IPR005833, InterPro:IPR005834, InterPro:IPR006439	hydrolase activity ; GO:0016787 | inferred from electronic annotation with InterPro:IPR006439, InterPro:IPR011950	Hsap\NANP	-	CG15771		1.2957
FBgn0038132	73.7224	1.73309	0.578779	2.99439	0.00274992	0.0485298	biological_process ; GO:0008150 | no biological data available	molecular_function ; GO:0003674 | no biological data available	-	-	CG15887		3.32439
FBgn0033183	3963.02	0.24572	0.0877571	2.8	0.00511024	0.0681979	-	DNA binding ; GO:0003677 | inferred from electronic annotation with InterPro:IPR001005 <> chromatin binding ; GO:0003682 | inferred from electronic annotation with InterPro:IPR001005	-	-	CG1620		1.18568
FBgn0030478	3767.36	0.256651	0.0974464	2.63376	0.00844448	0.0898973	biosynthetic process ; GO:0009058 | inferred from electronic annotation with InterPro:IPR004839	L-alanine:2-oxoglutarate aminotransferase activity ; GO:0004021 | inferred from sequence or structural similarity with EMBL:U70732 <> pyridoxal phosphate binding ; GO:0030170 | inferred from electronic annotation with InterPro:IPR004839, InterPro:IPR015421, InterPro:IPR015422	Hsap\GPT2 <newline> Hsap\GPT	-	CG1640		1.1947
FBgn0028544	1272.81	-0.905475	0.28675	-3.15771	0.00159012	0.0355222	wing disc development ; GO:0035220 | inf. frm mut phen	-	-	-	CG16884		1.87316
FBgn0040732	26.8832	-1.44049	0.502072	-2.86909	0.0041166	0.0599358	-	-	-	-	CG16926		2.71412
FBgn0039972	22231.9	0.244223	0.0836063	2.92111	0.00348783	0.0549827	regulation of gene expression ; GO:0010468 | inferred from electronic annotation with InterPro:IPR024768	nucleic acid binding ; GO:0003676 | inferred from electronic annotation with InterPro:IPR000504	Hsap\ENSG00000166783	-	CG17018		1.18446
FBgn0038043	1622.78	0.419756	0.12898	3.25441	0.00113627	0.0297502	regulation of transcription, DNA-templated ; GO:0006355 | inferred from electronic annotation with InterPro:IPR026060	transcription coactivator activity ; GO:0003713 | inferred from electronic annotation with InterPro:IPR026060	-	-	CG17202		1.3377
FBgn0031488	298.5	-0.560674	0.197953	-2.83236	0.00462056	0.064891	RNA interference ; GO:0016246 | inf. frm mut phen	-	Hsap\CCDC85A	-	CG17265		1.47496
FBgn0027070	2532.55	0.520015	0.0759505	6.84676	7.55424e-12	6.51403e-09	metabolic process ; GO:0008152 | inferred from sequence or structural similarity with UniProtKB:P18569	2-hydroxyacylsphingosine 1-beta-galactosyltransferase activity ; GO:0003851 | inferred from sequence or structural similarity with UniProtKB:Q09426 <> UDP-glycosyltransferase activity ; GO:0008194 | inferred from sequence or structural similarity with UniProtKB:P18569	Hsap\ENSG00000167165 <newline> Hsap\UGT1A5 <newline> Hsap\UGT1A4	-	CG17322		1.43397
FBgn0032869	59.882	-1.2918	0.444731	-2.90467	0.00367638	0.0564082	mesoderm development ; GO:0007498 | inferred from expression pattern	-	-	-	CG17470		2.44833
FBgn0030305	2005.69	0.305439	0.105301	2.90063	0.00372412	0.0569381	Mo-molybdopterin cofactor biosynthetic process ; GO:0006777 | inferred from sequence or structural similarity with EMBL:AF102544 <> protein ufmylation ; GO:0071569 | inferred from sequence or structural similarity with HGNC_gene:UBA5; HGNC:23230	Mo-molybdopterin cofactor sulfurase activity ; GO:0008265 | inferred from sequence or structural similarity with EMBL:AF102544 <> UFM1 activating enzyme activity ; GO:0071566 | inferred from sequence or structural similarity with HGNC_gene:UBA5; HGNC:23230	Hsap\UBA5	-	CG1749		1.23579
FBgn0039959	9809.41	0.311986	0.0858788	3.63286	0.000280294	0.0114549	-	translation activator activity ; GO:0008494 | inferred from sequence or structural similarity with SGD_LOCUS:GCN1; SGD:S0003163	Hsap\GCN1L1	-	CG17514		1.24142
FBgn0032775	719.043	0.482791	0.132821	3.63491	0.000278079	0.0114185	fatty acid beta-oxidation ; GO:0006635 | inferred from sequence or structural similarity with HGNC_gene:ACOX1; HGNC:119	pristanoyl-CoA oxidase activity ; GO:0016402 | inferred from sequence or structural similarity with UniProtKB:Q63448 <> acyl-CoA dehydrogenase activity ; GO:0003995 | inferred from electronic annotation with InterPro:IPR006091 <> flavin adenine dinucleotide binding ; GO:0050660 | inferred from electronic annotation with InterPro:IPR012258, InterPro:IPR013786 <> acyl-CoA oxidase activity ; GO:0003…	Hsap\ENSG00000087008	-	CG17544		1.39744
FBgn0032774	131.096	-1.24527	0.450465	-2.76442	0.00570235	0.0727653	-	-	-	-	CG17549		2.37064
FBgn0038450	42.6824	1.5457	0.399867	3.86553	0.00011085	0.00616817	-	fatty-acyl-CoA reductase (alcohol-forming) activity ; GO:0080019 | inferred from sequence or structural similarity with HGNC_gene:FAR1; HGNC:26222	Hsap\FAR1	-	CG17560		2.91945
FBgn0260000	33.9148	-1.73617	0.556523	-3.11968	0.00181049	0.0377512	-	-	-	-	CG17570		3.3315
FBgn0025837	134.862	-1.09362	0.371954	-2.94019	0.00328011	0.0532663	glutathione metabolic process ; GO:0006749 | inferred from electronic annotation with InterPro:IPR000101	gamma-glutamyltransferase activity ; GO:0003840 | inferred from sequence or structural similarity <> gamma-glutamyltransferase activity ; GO:0003840 | inferred from electronic annotation with InterPro:IPR000101	Hsap\GGT5 <newline> Hsap\GGT2 <newline> Hsap\GGTLC1 <newline> Hsap\GGT1 <newline> Hsap\GGTLC2 <newline> Hsap\GGTLC3	-	CG17636		2.13408
FBgn0034883	41.5452	-1.10565	0.422088	-2.61947	0.00880666	0.0924967	transmembrane transport ; GO:0055085 | inferred from sequence or structural similarity with Drip <> renal system process ; GO:0003014 | inferred from expression pattern	water channel activity ; GO:0015250 | inferred from sequence or structural similarity with EMBL:X97159; protein_id:CAA65799 <> channel activity ; GO:0015267 | inferred from sequence or structural similarity with Drip	Hsap\AQP4 <newline> Hsap\MIP <newline> Hsap\AQP1 <newline> Hsap\AQP5 <newline> Hsap\AQP8 <newline> Hsap\AQP2	-	CG17664		2.15195
FBgn0033836	409.756	0.416775	0.152352	2.73561	0.00622642	0.0762648	N-acetylglucosamine metabolic process ; GO:0006044 | inferred from sequence or structural similarity with UniProtKB:P15586 <> glycosaminoglycan metabolic process ; GO:0030203 | inferred from electronic annotation with InterPro:IPR012251	N-acetylglucosamine-6-sulfatase activity ; GO:0008449 | inferred from sequence or structural similarity with UniProtKB:P15586	Hsap\GNS	-	CG18278		1.33494
FBgn0042185	3422.12	0.287922	0.084774	3.39635	0.000682916	0.0213362	-	-	Hsap\CCDC109B <newline> Hsap\MCU	-	CG18769		1.22088
FBgn0039911	67.8253	-1.88848	0.364223	-5.18496	2.16057e-07	5.17516e-05	synaptic transmission, cholinergic ; GO:0007271 | inferred from sequence or structural similarity with HGNC_gene:RAPSN; HGNC:9863	zinc ion binding ; GO:0008270 | inferred from electronic annotation with InterPro:IPR001841, InterPro:IPR019568 <> zinc ion binding ; GO:0008270 | inferred from sequence model <> acetylcholine receptor binding ; GO:0033130 | inferred from sequence or structural similarity with HGNC_gene:RAPSN; HGNC:9863 <> protein anchor ; GO:0043495 | inferred from electronic annotation with InterPro:IPR019568	Hsap\RAPSN	-	CG1909		3.70245
FBgn0033204	36.0426	-1.6462	0.459606	-3.58176	0.000341283	0.0131968	metabolic process ; GO:0008152 | inferred from electronic annotation with InterPro:IPR002198	oxidoreductase activity ; GO:0016491 | inferred from electronic annotation with InterPro:IPR002198	Hsap\RDH11 <newline> Hsap\ENSG00000186153 <newline> Hsap\RDH12 <newline> Hsap\ENSG00000258466 <newline> Hsap\PTPDC1 <newline> Hsap\RDH14 <newline> Hsap\DHRS13 <newline> Hsap\ENSG00000267149 <newline> Hsap\DHRSX	-	CG2065		3.13008
FBgn0030008	900.839	0.359124	0.129828	2.76615	0.00567226	0.0727653	-	nucleic acid binding ; GO:0003676 | inferred from electronic annotation with InterPro:IPR013087 <> metal ion binding ; GO:0046872 | inferred from electronic annotation with InterPro:IPR007087	-	-	CG2129		1.28265
FBgn0030251	332.581	-0.930877	0.304895	-3.05311	0.00226484	0.0434961	RNA phosphodiester bond hydrolysis, endonucleolytic ; GO:0090502 | inferred from sequence or structural similarity with HGNC_gene:ENDOU; HGNC:14369	endoribonuclease activity ; GO:0004521 | inferred from sequence or structural similarity with HGNC_gene:ENDOU; HGNC:14369 <> RNA binding ; GO:0003723 | inferred from sequence or structural similarity with UniProtKB:P21128 <> endoribonuclease activity ; GO:0004521 | inferred from sequence or structural similarity with UniProtKB:P21128	-	-	CG2145		1.90644
FBgn0037360	4525.93	0.272118	0.0924145	2.94453	0.00323441	0.0529272	biological_process ; GO:0008150 | no biological data available	molecular_function ; GO:0003674 | no biological data available	Hsap\GGNBP2	-	CG2182		1.20758
FBgn0030240	2115.89	0.352073	0.10882	3.23539	0.00121477	0.0301727	-	zinc ion binding ; GO:0008270 | inferred from electronic annotation with InterPro:IPR007087, InterPro:IPR012934, InterPro:IPR015880 <> nucleic acid binding ; GO:0003676 | inferred from electronic annotation with InterPro:IPR013087	-	-	CG2202		1.27639
FBgn0037336	4933.99	0.235079	0.0829157	2.83515	0.00458039	0.0644318	biological_process ; GO:0008150 | no biological data available	molecular_function ; GO:0003674 | no biological data available	-	-	CG2519		1.17697
FBgn0037534	164.983	-1.1592	0.429001	-2.70209	0.00689044	0.0804666	fatty acid elongation ; GO:0030497 | inferred from sequence or structural similarity with bond	1,3-beta-D-glucan synthase activity ; GO:0003843 | inferred from sequence or structural similarity <> fatty acid elongase activity ; GO:0009922 | inferred from sequence or structural similarity with bond	Hsap\ELOVL7 <newline> Hsap\ELOVL1 <newline> Hsap\ELOVL4 <newline> Hsap\ELOVL5 <newline> Hsap\ELOVL2	-	CG2781		2.23334
FBgn0028491	590.022	-0.735877	0.158106	-4.65431	3.25064e-06	0.000410376	oligopeptide transport ; GO:0006857 | inferred from electronic annotation with InterPro:IPR000109, InterPro:IPR018456	proton-dependent oligopeptide secondary active transmembrane transporter activity ; GO:0005427 | inferred from sequence or structural similarity with EMBL:D50306; protein_id:BAA08844	Hsap\SLC15A2 <newline> Hsap\SLC15A1	-	CG2930		1.66541
FBgn0037521	318.867	1.01774	0.204613	4.974	6.55851e-07	0.000118876	phagocytosis ; GO:0006909 | inf. frm mut phen	-	-	-	CG2993		2.02475
FBgn0050015	527.641	-0.788827	0.224462	-3.5143	0.000440913	0.0160421	-	-	-	-	CG30015		1.72767
FBgn0050069	437.836	-0.992467	0.346753	-2.86217	0.00420748	0.0602676	-	-	Hsap\TGOLN2	-	CG30069		1.98958
FBgn0050089	239.227	-0.977884	0.257512	-3.79743	0.000146205	0.00732981	-	-	-	-	CG30089		1.96958
FBgn0050159	1303.27	0.290788	0.0952891	3.05164	0.00227591	0.0436115	-	-	-	-	CG30159		1.22331
FBgn0050184	40.472	-1.07548	0.406383	-2.64647	0.00813362	0.0876271	biological_process ; GO:0008150 | no biological data available	molecular_function ; GO:0003674 | no biological data available	-	-	CG30184		2.10743
FBgn0050377	3347.97	0.29754	0.115354	2.57937	0.00989793	0.0991288	copper ion homeostasis ; GO:0055070 | inf. frm mut phen	-	-	-	CG30377		1.22905
FBgn0050438	166.737	-1.16111	0.320916	-3.61812	0.000296749	0.0119017	metabolic process ; GO:0008152 | inferred from electronic annotation with InterPro:IPR002213	transferase activity, transferring hexosyl groups ; GO:0016758 | inferred from sequence or structural similarity with UniProtKB:O77649 AND inferred from sequence or structural similarity with UniProt:P54855	-	-	CG30438		2.2363
FBgn0050440	1629.28	0.348627	0.0843868	4.1313	3.60725e-05	0.00275268	positive regulation of Rho protein signal transduction ; GO:0035025 | inferred from sequence or structural similarity with trio	guanyl-nucleotide exchange factor activity ; GO:0005085 | inferred from sequence or structural similarity with EMBL:AF048834 <> Rho guanyl-nucleotide exchange factor activity ; GO:0005089 | inferred from sequence or structural similarity with trio	-	-	CG30440		1.27335
FBgn0050460	99.342	-0.948407	0.324034	-2.92688	0.00342386	0.0547753	-	-	-	-	CG30460		1.92974
FBgn0030148	400.696	-1.10216	0.364441	-3.02425	0.00249251	0.0461474	-	transferase activity, transferring acyl groups other than amino-acyl groups ; GO:0016747 | inferred from electronic annotation with InterPro:IPR002656	-	-	CG3106		2.14676
FBgn0051131	141.003	-1.04994	0.344721	-3.04577	0.00232086	0.0438877	biological_process ; GO:0008150 | no biological data available	molecular_function ; GO:0003674 | no biological data available	-	-	CG31131		2.07044
FBgn0051198	489.61	-1.5183	0.289786	-5.23939	1.61107e-07	4.08595e-05	proteolysis ; GO:0006508 | inferred from electronic annotation with InterPro:IPR001930	aminopeptidase activity ; GO:0004177 | NOT non-trac. aut. stmt <> metallopeptidase activity ; GO:0008237 | inferred from electronic annotation with InterPro:IPR014782 <> zinc ion binding ; GO:0008270 | inferred from electronic annotation with InterPro:IPR014782	Hsap\ENSG00000164307 <newline> Hsap\ENPEP <newline> Hsap\TRHDE <newline> Hsap\NPEPPS <newline> Hsap\ENSG00000172901 <newline> Hsap\ERAP2 <newline> Hsap\LNPEP <newline> Hsap\ANPEP	-	CG31198		2.86453
FBgn0051233	843.846	-0.855243	0.329066	-2.599	0.00934951	0.0961114	proteolysis ; GO:0006508 | inferred from electronic annotation with InterPro:IPR001930	aminopeptidase activity ; GO:0004177 | inferred from sequence or structural similarity with UniProtKB:P91885 <> metallopeptidase activity ; GO:0008237 | inferred from electronic annotation with InterPro:IPR014782 <> zinc ion binding ; GO:0008270 | inferred from electronic annotation with InterPro:IPR014782	-	-	CG31233		1.80906
FBgn0051253	139.546	-1.07055	0.361043	-2.96515	0.00302531	0.0508419	-	-	-	-	CG31253		2.10023
FBgn0051262	761.042	0.373796	0.140396	2.66244	0.00775768	0.0855428	transport ; GO:0006810 | inferred from sequence or structural similarity with NCBI_NP:666018 <> transmembrane transport ; GO:0055085 | inferred from electronic annotation with InterPro:IPR001734	transporter activity ; GO:0005215 | inferred from sequence or structural similarity with NCBI_NP:666018	Hsap\SLC5A12 <newline> Hsap\SLC5A5 <newline> Hsap\SLC5A6 <newline> Hsap\SLC5A8	-	CG31262		1.29576
FBgn0051343	258.665	-1.13905	0.377026	-3.02113	0.00251832	0.0464005	proteolysis ; GO:0006508 | inferred from electronic annotation with InterPro:IPR001930	aminopeptidase activity ; GO:0004177 | inferred from sequence or structural similarity with UniProtKB:P15145 <> metallopeptidase activity ; GO:0008237 | inferred from electronic annotation with InterPro:IPR014782 <> zinc ion binding ; GO:0008270 | inferred from electronic annotation with InterPro:IPR014782	-	-	CG31343		2.20235
FBgn0051344	884.173	0.319586	0.122785	2.60281	0.00924643	0.0957645	neurogenesis ; GO:0022008 | inf. frm mut phen	-	-	-	CG31344		1.24797
FBgn0051559	68.8451	1.55297	0.492401	3.15388	0.00161114	0.0355317	cell redox homeostasis ; GO:0045454 | inferred from electronic annotation with InterPro:IPR002109	electron carrier activity ; GO:0009055 | inferred from electronic annotation with InterPro:IPR002109 <> protein disulfide oxidoreductase activity ; GO:0015035 | inferred from electronic annotation with InterPro:IPR002109	Hsap\GRXCR1	-	CG31559		2.93421
FBgn0051637	1334.63	0.247084	0.0934835	2.64308	0.00821565	0.0882236	-	sulfotransferase activity ; GO:0008146 | inferred from sequence or structural similarity with UniProtKB:Q9WUE5 <> sulfotransferase activity ; GO:0008146 | inferred from sequence or structural similarity with NCBI_NP:064334	-	-	CG31637		1.18681
FBgn0051648	343.167	0.554569	0.164286	3.37564	0.000736445	0.022519	respiratory chain complex IV assembly ; GO:0008535 | inferred from sequence or structural similarity with SGD_LOCUS:COX11; SGD:S0006053 <> respiratory chain complex IV assembly ; GO:0008535 | inferred from sequence or structural similarity with UniProtKB:Q9Y6N1	copper ion binding ; GO:0005507 | inferred from electronic annotation with InterPro:IPR007533	Hsap\COX11	-	CG31648		1.46873
FBgn0031484	1776.47	0.338238	0.0924544	3.65843	0.000253766	0.0108328	-	nucleic acid binding ; GO:0003676 | inferred from electronic annotation with InterPro:IPR012337	Hsap\ENSG00000183479 <newline> Hsap\ENSG00000213689	-	CG3165		1.26421
FBgn0051673	1069.96	0.293257	0.0940014	3.11971	0.00181032	0.0377512	oxidation-reduction process ; GO:0055114 | inferred from electronic annotation with InterPro:IPR006139, InterPro:IPR006140	glyoxylate reductase (NADP) activity ; GO:0030267 | inferred from sequence or structural similarity with UniProtKB:Q9UBQ7 <> NAD binding ; GO:0051287 | inferred from electronic annotation with InterPro:IPR006139	Hsap\GRHPR	-	CG31673		1.2254
FBgn0051675	42.4964	-1.36772	0.416661	-3.28259	0.0010286	0.0278044	biological_process ; GO:0008150 | no biological data available	molecular_function ; GO:0003674 | no biological data available	-	-	CG31675		2.58063
FBgn0029896	127.541	-1.02885	0.347365	-2.96186	0.0030579	0.0510363	transmembrane transport ; GO:0055085 | inferred from electronic annotation with InterPro:IPR005828, InterPro:IPR005829, InterPro:IPR011701	transmembrane transporter activity ; GO:0022857 | inferred from electronic annotation with InterPro:IPR005828	-	-	CG3168		2.04039
FBgn0263355	2300.57	0.333683	0.100603	3.31683	0.000910461	0.0259106	biological_process ; GO:0008150 | no biological data available	molecular_function ; GO:0003674 | no biological data available	-	-	CG31688		1.26023
FBgn0031449	2785.3	0.259821	0.093056	2.7921	0.00523675	0.0686269	-	ATPase activity, coupled to transmembrane movement of substances ; GO:0042626 | inferred from sequence or structural similarity with UniProtKB:P45844 <> transporter activity ; GO:0005215 | inferred from sequence or structural similarity with UniProtKB:P45844 <> ATP binding ; GO:0005524 | inferred from electronic annotation with InterPro:IPR003439, InterPro:IPR017871, InterPro:IPR020064	Hsap\ABCG4 <newline> Hsap\ENSG00000160179	-	CG31689		1.19733
FBgn0031678	359.648	-0.53455	0.191059	-2.79783	0.0051447	0.0683555	proteolysis ; GO:0006508 | inferred from electronic annotation with InterPro:IPR000718, InterPro:IPR008753	metalloendopeptidase activity ; GO:0004222 | inferred from electronic annotation with InterPro:IPR000718	-	-	CG31918		1.44849
FBgn0034971	1870.26	-0.225351	0.0739468	-3.04748	0.00230772	0.0438314	metabolic process ; GO:0008152 | inferred from electronic annotation with InterPro:IPR002123	1-acylglycerol-3-phosphate O-acyltransferase activity ; GO:0003841 | inferred from sequence or structural similarity with EMBL:AF015811	Hsap\AGPAT9 <newline> Hsap\AGPAT6	-	CG3209		1.16906
FBgn0052103	4121	0.249308	0.0913707	2.72854	0.00636159	0.0771544	transport ; GO:0006810 | inferred from sequence or structural similarity with UniProtKB:O18757 <> transmembrane transport ; GO:0055085 | inferred from electronic annotation with InterPro:IPR002067 <> mitochondrial transport ; GO:0006839 | inferred from sequence model	transmembrane transporter activity ; GO:0022857 | inferred from sequence or structural similarity with EMBL:AF004161 <> calcium ion binding ; GO:0005509 | inferred from electronic annotation with InterPro:IPR002048, InterPro:IPR011992 <> transmembrane transporter activity ; GO:0022857 | inferred from sequence model	Hsap\SLC25A24 <newline> Hsap\SLC25A41 <newline> Hsap\ENSG00000148339	-	CG32103		1.18864
FBgn0052104	742.291	0.351599	0.127795	2.75129	0.00593618	0.074185	-	-	Hsap\RPAP1	-	CG32104		1.27597
FBgn0042177	5501.61	0.260755	0.0813862	3.20392	0.0013557	0.0326795	intracellular protein transport ; GO:0006886 | inferred from electronic annotation with InterPro:IPR001494	Ran GTPase binding ; GO:0008536 | inferred from electronic annotation with InterPro:IPR001494	Hsap\IPO4	-	CG32164		1.19811
FBgn0052225	55.1057	-1.07552	0.374876	-2.86901	0.00411757	0.0599358	biological_process ; GO:0008150 | no biological data available	molecular_function ; GO:0003674 | no biological data available	-	-	CG32225		2.10749
FBgn0052280	256.892	-1.06462	0.208082	-5.11635	3.115e-07	6.71517e-05	biological_process ; GO:0008150 | no biological data available	molecular_function ; GO:0003674 | no biological data available	Hsap\C16orf5 <newline> Hsap\LITAF	-	CG32280		2.09162
FBgn0266918	1339.31	-0.45427	0.169857	-2.67442	0.00748581	0.0838314	protein ubiquitination ; GO:0016567 | inferred from electronic annotation with InterPro:IPR013323	zinc ion binding ; GO:0008270 | inferred from electronic annotation with InterPro:IPR001293, InterPro:IPR001841, InterPro:IPR013323 <> ubiquitin-protein transferase activity ; GO:0004842 | inferred from electronic annotation with InterPro:IPR013323	Hsap\CYHR1	-	CG32486		1.37009
FBgn0052495	477.118	-0.726194	0.127589	-5.69168	1.25792e-08	3.87395e-06	glutathione biosynthetic process ; GO:0006750 | inferred from sequence or structural similarity with UniProtKB:P35668 AND inferred from sequence or structural similarity with UniProt:P46413 <> cellular response to DNA damage stimulus ; GO:0006974 | inf. frm mut phen <> detoxification of arsenic-containing substance ; GO:0071722 | inferred from genetic interaction with GSS	glutathione synthase activity ; GO:0004363 | inferred from sequence or structural similarity with UniProtKB:P35668 AND inferred from sequence or structural similarity with UniProt:P46413 <> ATP binding ; GO:0005524 | inferred from electronic annotation with InterPro:IPR004887, InterPro:IPR005615, InterPro:IPR013816, InterPro:IPR014042, InterPro:IPR014049, InterPro:IPR016185	Hsap\GSS	-	CG32495		1.65427
FBgn0052699	3496.65	0.271258	0.0921776	2.94278	0.00325282	0.0531232	phospholipid biosynthetic process ; GO:0008654 | inferred from sequence or structural similarity with UniProtKB:Q3TFD2	calcium ion binding ; GO:0005509 | inferred from electronic annotation with InterPro:IPR002048, InterPro:IPR011992 <> 1-acylglycerophosphocholine O-acyltransferase activity ; GO:0047184 | inferred from sequence or structural similarity with UniProtKB:Q3TFD2	Hsap\LPCAT4 <newline> Hsap\LPCAT1 <newline> Hsap\LPCAT2	-	CG32699		1.20686
FBgn0052855	66.0611	3.34353	0.449082	7.44525	9.67598e-14	1.66872e-10	biological_process ; GO:0008150 | no biological data available	molecular_function ; GO:0003674 | no biological data available	-	-	CG32855		10.1508
FBgn0052982	337.704	-1.04981	0.272875	-3.84722	0.000119467	0.00651206	-	-	-	-	CG32982		2.07025
FBgn0028916	3654.59	0.244192	0.0823224	2.96629	0.0030142	0.0508419	bile acid metabolic process ; GO:0008206 | inferred from sequence or structural similarity with UniProtKB:Q9HCG7 <> glycoside catabolic process ; GO:0016139 | inferred from sequence or structural similarity with UniProtKB:Q9HCG7 <> sphingolipid metabolic process ; GO:0006665 | inferred from electronic annotation with InterPro:IPR006775	glucosylceramidase activity ; GO:0004348 | inferred from electronic annotation with InterPro:IPR006775, InterPro:IPR014551 <> beta-glucosidase activity ; GO:0008422 | inferred from sequence or structural similarity with UniProtKB:Q9HCG7	Hsap\GBA2	-	CG33090		1.18443
FBgn0053110	208.452	-1.4409	0.492865	-2.92352	0.00346098	0.0547848	fatty acid elongation ; GO:0030497 | inferred from sequence or structural similarity with bond	fatty acid elongase activity ; GO:0009922 | inferred from sequence or structural similarity with bond	Hsap\ELOVL7 <newline> Hsap\ELOVL1 <newline> Hsap\ELOVL4 <newline> Hsap\ELOVL5 <newline> Hsap\ELOVL2	-	CG33110		2.7149
FBgn0053158	790.82	0.379479	0.130204	2.9145	0.0035626	0.0554518	translational elongation ; GO:0006414 | inferred from sequence or structural similarity with UniProtKB:P13639	translation elongation factor activity ; GO:0003746 | inferred from sequence or structural similarity with UniProtKB:P13639 <> GTP binding ; GO:0005525 | inferred from electronic annotation with InterPro:IPR000640, InterPro:IPR000795, InterPro:IPR004161, InterPro:IPR005225 <> GTPase activity ; GO:0003924 | inferred from electronic annotation with InterPro:IPR000795	Hsap\EFTUD1	-	CG33158		1.30087
FBgn0053181	4227.93	0.276858	0.102824	2.69255	0.00709076	0.081308	cation transport ; GO:0006812 | inferred from electronic annotation with InterPro:IPR006667	cation transmembrane transporter activity ; GO:0008324 | inferred from electronic annotation with InterPro:IPR006667	Hsap\SLC41A1 <newline> Hsap\SLC41A2	-	CG33181		1.21155
FBgn0053271	88.9185	-2.06752	0.521878	-3.96169	7.44207e-05	0.0047101	biological_process ; GO:0008150 | no biological data available	molecular_function ; GO:0003674 | no biological data available	-	-	CG33271		4.19165
FBgn0034985	107.038	-1.08372	0.347418	-3.11935	0.00181248	0.0377512	regulation of transcription, DNA-templated ; GO:0006355 | inferred from electronic annotation with InterPro:IPR008967	DNA binding ; GO:0003677 | inferred from electronic annotation with InterPro:IPR024061 <> sequence-specific DNA binding transcription factor activity ; GO:0003700 | inferred from electronic annotation with InterPro:IPR008967	Hsap\MRF <newline> Hsap\C12orf28	-	CG3328		2.11949
FBgn0032120	4292.23	0.284054	0.0877783	3.23604	0.00121199	0.0301727	phospholipid translocation ; GO:0045332 | inferred from sequence or structural similarity with SGD_LOCUS:DRS2; SGD:S000000024 <> intracellular protein transport ; GO:0006886 | inferred from genetic interaction with Osbp <> Golgi organization ; GO:0007030 | inferred from genetic interaction with Osbp <> response to endoplasmic reticulum stress ; GO:0034976 | inf. frm mut phen	ATP binding ; GO:0005524 | inferred from electronic annotation with InterPro:IPR001757, InterPro:IPR006539, InterPro:IPR018303 <> magnesium ion binding ; GO:0000287 | inferred from electronic annotation with InterPro:IPR006539 <> phospholipid-translocating ATPase activity ; GO:0004012 | inferred from sequence or structural similarity with SGD_LOCUS:DRS2; SGD:S000000024	Hsap\ATP10D <newline> Hsap\ATP10A <newline> Hsap\ATP10B	-	CG33298		1.21761
FBgn0034999	1604.36	0.274648	0.0884518	3.10506	0.00190241	0.0393496	metabolic process ; GO:0008152 | inferred from electronic annotation with InterPro:IPR000873	long-chain fatty acid transporter activity ; GO:0005324 | inferred from sequence or structural similarity with UniProtKB:P97849 <> catalytic activity ; GO:0003824 | inferred from electronic annotation with InterPro:IPR000873	Hsap\SLC27A1 <newline> Hsap\SLC27A2 <newline> Hsap\SLC27A5 <newline> Hsap\SLC27A6 <newline> Hsap\ENSG00000143554 <newline> Hsap\SLC27A4	-	CG3394		1.2097
FBgn0036008	2117.61	0.265936	0.0923202	2.88059	0.00396933	0.0589115	muscle cell cellular homeostasis ; GO:0046716 | non-trac. aut. stmt	molecular_function ; GO:0003674 | no biological data available	Hsap\LRRC59	-	CG3408		1.20242
FBgn0083973	524.279	-1.05699	0.378255	-2.79437	0.00520006	0.0684582	-	-	-	-	CG34137		2.08058
FBgn0085243	904.341	-0.856826	0.330766	-2.59043	0.00958569	0.0974176	-	-	-	-	CG34214		1.81105
FBgn0085253	144.212	-1.20144	0.337935	-3.55523	0.000377652	0.0143458	regulation of transcription, DNA-templated ; GO:0006355 | inferred from electronic annotation with InterPro:IPR001289	sequence-specific DNA binding transcription factor activity ; GO:0003700 | inferred from electronic annotation with InterPro:IPR001289	-	-	CG34224		2.29969
FBgn0085296	191.185	-1.40803	0.449169	-3.13474	0.00172007	0.036489	-	-	-	-	CG34267		2.65374
FBgn0085384	82.3736	-1.00653	0.382972	-2.62821	0.00858354	0.0905947	-	-	-	-	CG34355		2.00908
FBgn0085400	202.837	-0.974011	0.292046	-3.33513	0.000852589	0.0247538	-	-	-	-	CG34371		1.96429
FBgn0085409	311.094	-0.885993	0.287648	-3.08013	0.00206913	0.0415111	signal transduction ; GO:0007165 | inferred from sequence or structural similarity with UniProtKB:Q63474	receptor signaling protein tyrosine kinase activity ; GO:0004716 | inferred from sequence or structural similarity with UniProtKB:Q63474	Hsap\DDR2 <newline> Hsap\DDR1	-	CG34380		1.84804
FBgn0085412	546.68	-0.66377	0.189569	-3.50148	0.000462688	0.0166936	-	-	-	-	CG34383		1.58422
FBgn0250833	273.696	-1.29414	0.462758	-2.79658	0.00516466	0.0684582	chitin-based cuticle development ; GO:0040003 | inferred from sequence model	structural constituent of chitin-based cuticle ; GO:0005214 | inferred from sequence or structural similarity with Pfam:PF00379 inferred from sequence or structural similarity with InterPro:IPR00061 <> structural constituent of chitin-based cuticle ; GO:0005214 | inferred from sequence or structural similarity with UniProtKB:P11734 <> structural constituent of chitin-based larval cuticle ; GO:000…	-	-	CG34461		2.45231
FBgn0046253	222.247	-0.991608	0.344038	-2.88226	0.0039483	0.0587263	proteolysis ; GO:0006508 | inferred from electronic annotation with InterPro:IPR001930	aminopeptidase activity ; GO:0004177 | inferred from sequence or structural similarity with NCBI_gi:4502095 <> metallopeptidase activity ; GO:0008237 | inferred from electronic annotation with InterPro:IPR014782 <> zinc ion binding ; GO:0008270 | inferred from electronic annotation with InterPro:IPR014782	Hsap\ENSG00000164307 <newline> Hsap\ENPEP <newline> Hsap\TRHDE <newline> Hsap\NPEPPS <newline> Hsap\ENSG00000172901 <newline> Hsap\ERAP2 <newline> Hsap\LNPEP <newline> Hsap\ANPEP	-	CG3502		1.9884
FBgn0035033	1870.95	0.318584	0.121765	2.61638	0.00888673	0.0929979	-	-	-	-	CG3548		1.24711
FBgn0031245	195.987	-0.76632	0.241811	-3.16909	0.00152919	0.0347369	-	-	Hsap\AIG1 <newline> Hsap\ENSG00000111863	-	CG3625		1.70093
FBgn0023540	1045.64	0.502605	0.125731	3.99745	6.40277e-05	0.00419342	-	-	Hsap\ABRA <newline> Hsap\ABRACL	-	CG3630		1.41677
FBgn0038692	782.243	0.37801	0.132239	2.85855	0.00425586	0.0605582	-	-	-	-	CG3773		1.29955
FBgn0036422	28.3169	-1.56998	0.555936	-2.82403	0.00474237	0.0655344	-	-	-	-	CG3868		2.96901
FBgn0031571	402.425	-0.81064	0.261826	-3.0961	0.00196083	0.0400669	liquid clearance, open tracheal system ; GO:0035002 | inf. frm mut phen <> response to endoplasmic reticulum stress ; GO:0034976 | inf. frm mut phen	scavenger receptor activity ; GO:0005044 | inferred from electronic annotation with InterPro:IPR001190, InterPro:IPR017448 <> carbohydrate binding ; GO:0030246 | inferred from sequence or structural similarity with Lectin-galC1	-	-	CG3921		1.75399
FBgn0038292	72.4436	-1.10518	0.370551	-2.98252	0.00285885	0.0492214	mesoderm development ; GO:0007498 | inferred from expression pattern	-	-	-	CG3987		2.15125
FBgn0034894	2608.6	0.188256	0.0725594	2.5945	0.00947273	0.096896	autophagic cell death ; GO:0048102 | inferred from expression pattern <> salivary gland cell autophagic cell death ; GO:0035071 | inferred from expression pattern	cysteine-type endopeptidase inhibitor activity involved in apoptotic process ; GO:0043027 | inferred from sequence or structural similarity with UniProtKB:O95379	Hsap\ENSG00000145779 <newline> Hsap\TNFAIP8L3 <newline> Hsap\TNFAIP8L1 <newline> Hsap\TNFAIP8L2	-	CG4091		1.13939
FBgn0259143	2339.09	0.284301	0.0904355	3.14369	0.00166834	0.0359586	-	-	-	-	CG42258		1.21782
FBgn0259221	1584.96	0.325948	0.105684	3.08417	0.00204121	0.0412701	phospholipid translocation ; GO:0045332 | inferred from sequence or structural similarity with SGD_LOCUS:DRS2; SGD:S000000024	ATPase activity, coupled to transmembrane movement of ions, phosphorylative mechanism ; GO:0015662 | inferred from sequence or structural similarity with EMBL:AF067820; protein_id:AAD34706.1 <> ATP binding ; GO:0005524 | inferred from electronic annotation with InterPro:IPR001757, InterPro:IPR006539, InterPro:IPR018303 <> magnesium ion binding ; GO:0000287 | inferred from electronic annotation wi…	Hsap\ATP8B4 <newline> Hsap\ATP8A1 <newline> Hsap\ENSG00000143515 <newline> Hsap\ATP8B1 <newline> Hsap\ATP8B3 <newline> Hsap\ENSG00000132932	-	CG42321		1.25349
FBgn0259233	73.9456	1.83159	0.565612	3.23824	0.00120271	0.0301727	oxidation-reduction process ; GO:0055114 | inferred from electronic annotation with InterPro:IPR002007, InterPro:IPR010255, InterPro:IPR019791 <> response to oxidative stress ; GO:0006979 | inferred from electronic annotation with InterPro:IPR002007, InterPro:IPR010255, InterPro:IPR019791	peroxidase activity ; GO:0004601 | inferred from sequence or structural similarity with EMBL:L77979 <> heme binding ; GO:0020037 | inferred from electronic annotation with InterPro:IPR002007, InterPro:IPR010255, InterPro:IPR019791	-	-	CG42331		3.55928
FBgn0259244	518.761	-0.618061	0.22693	-2.72357	0.00645798	0.0781493	biological_process ; GO:0008150 | no biological data available	molecular_function ; GO:0003674 | no biological data available	Hsap\COL23A1 <newline> Hsap\COL25A1	-	CG42342		1.53481
FBgn0259740	187.085	-1.01455	0.350911	-2.89119	0.00383782	0.0575837	biological_process ; GO:0008150 | no biological data available	molecular_function ; GO:0003674 | no biological data available	-	-	CG42394		2.02027
FBgn0259927	283.438	-0.765279	0.28922	-2.64601	0.00814475	0.0876271	regulation of G-protein coupled receptor protein signaling pathway ; GO:0008277 | inferred from sequence or structural similarity with UniProtKB:O54829 <> termination of G-protein coupled receptor signaling pathway ; GO:0038032 | inferred from electronic annotation with InterPro:IPR000342, InterPro:IPR016137 <> intracellular signal transduction ; GO:0035556 | inferred from electronic annotation w…	signal transducer activity ; GO:0004871 | inferred from electronic annotation with InterPro:IPR015898	Hsap\RGS11 <newline> Hsap\ENSG00000182901 <newline> Hsap\RGS9 <newline> Hsap\ENSG00000182732	-	CG42450		1.6997
FBgn0261545	212.946	-0.644048	0.238354	-2.70207	0.00689094	0.0804666	determination of adult lifespan ; GO:0008340 | inf. frm mut phen	-	-	-	CG42663		1.56271
FBgn0261802	2595.84	0.209843	0.0782319	2.68232	0.00731124	0.082736	-	protein phosphatase 1 binding ; GO:0008157 | inferred from physical interaction with flw inferred from physical interaction with Pp1-87B inferred from physical interaction with Pp1-13C inferred from physical interaction with Pp1α-96A	-	-	CG42748		1.15656
FBgn0261830	87.6865	-1.18622	0.430275	-2.75688	0.0058355	0.0736742	-	-	-	-	CG42762		2.27555
FBgn0030747	107.236	-1.06075	0.40998	-2.58733	0.00967242	0.09755	phospholipid translocation ; GO:0045332 | inferred from sequence or structural similarity with SGD_LOCUS:DRS2; SGD:S000000024	ATP binding ; GO:0005524 | inferred from electronic annotation with InterPro:IPR001757, InterPro:IPR006539, InterPro:IPR018303 <> magnesium ion binding ; GO:0000287 | inferred from electronic annotation with InterPro:IPR006539 <> phospholipid-translocating ATPase activity ; GO:0004012 | inferred from sequence or structural similarity with SGD_LOCUS:DRS2; SGD:S000000024	Hsap\ATP11A <newline> Hsap\ENSG00000101974 <newline> Hsap\ATP11B	-	CG4301		2.08602
FBgn0262719	302.664	-0.873325	0.302081	-2.89103	0.00383981	0.0575837	biological_process ; GO:0008150 | no biological data available <> regulation of mitotic cell cycle ; GO:0007346 | inferred from electronic annotation with InterPro:IPR028833	molecular_function ; GO:0003674 | no biological data available	Hsap\TTC28	-	CG43163		1.83188
FBgn0262813	216.805	-1.13617	0.430807	-2.63731	0.0083566	0.0891819	-	-	-	-	CG43184		2.19797
FBgn0263038	112.25	2.31081	0.519446	4.4486	8.64312e-06	0.000866623	biological_process ; GO:0008150 | no biological data available	molecular_function ; GO:0003674 | no biological data available	-	-	CG43333		4.96161
FBgn0263256	332.351	-0.634213	0.235932	-2.68812	0.00718557	0.0820677	biological_process ; GO:0008150 | no biological data available	molecular_function ; GO:0003674 | no biological data available	-	-	CG43394		1.55209
FBgn0263314	29.3316	-1.52113	0.569087	-2.67293	0.00751912	0.0840952	biological_process ; GO:0008150 | no biological data available	molecular_function ; GO:0003674 | no biological data available	-	-	CG43400		2.87016
FBgn0263776	91.2604	-1.03617	0.399279	-2.59511	0.00945603	0.096896	-	-	-	-	CG43693		2.05078
FBgn0263971	172.457	-1.20153	0.282622	-4.25135	2.12484e-05	0.00176178	biological_process ; GO:0008150 | no biological data available	molecular_function ; GO:0003674 | no biological data available	-	-	CG43725		2.29983
FBgn0264449	4760.1	0.708662	0.185958	3.81087	0.000138479	0.00702533	biological_process ; GO:0008150 | no biological data available	molecular_function ; GO:0003674 | no biological data available	-	-	CG43867		1.63429
FBgn0264488	254.825	-1.33143	0.438258	-3.038	0.00238157	0.0448125	chitin metabolic process ; GO:0006030 | inferred from electronic annotation with InterPro:IPR002557	chitin binding ; GO:0008061 | inferred from electronic annotation with InterPro:IPR002557 <> structural constituent of peritrophic membrane ; GO:0016490 | inferred from sequence or structural similarity with EMBL:AF000605 inferred from sequence or structural similarity with EMBL:U23828	-	-	CG43896		2.51651
FBgn0265186	34.8381	-1.48769	0.489694	-3.038	0.0023815	0.0448125	biological_process ; GO:0008150 | no biological data available	molecular_function ; GO:0003674 | no biological data available	-	-	CG44251		2.8044
FBgn0265187	69.7528	-1.20194	0.402198	-2.98842	0.00280424	0.0487909	fatty acid transport ; GO:0015908 | inferred from sequence or structural similarity with UniProtKB:Q60714 <> metabolic process ; GO:0008152 | inferred from electronic annotation with InterPro:IPR000873	very long-chain fatty acid-CoA ligase activity ; GO:0031957 | inferred from sequence or structural similarity with UniProtKB:Q60714 <> fatty acid transporter activity ; GO:0015245 | inferred from sequence or structural similarity with UniProtKB:Q60714	Hsap\SLC27A1 <newline> Hsap\SLC27A2 <newline> Hsap\SLC27A5 <newline> Hsap\SLC27A6 <newline> Hsap\ENSG00000143554 <newline> Hsap\SLC27A4	-	CG44252		2.30048
FBgn0040984	2011.14	-1.38135	0.24938	-5.53912	3.03999e-08	9.03927e-06	-	-	-	-	CG4440		2.60511
FBgn0035969	2631.71	0.517794	0.133187	3.88772	0.000101192	0.0058958	neurotransmitter transport ; GO:0006836 | inferred from sequence or structural similarity with DAT <> visual behavior ; GO:0007632 | inf. frm mut phen <> amino acid transmembrane import ; GO:0044745 | inferred from sequence model	potassium:amino acid symporter activity ; GO:0017032 | inferred from sequence or structural similarity with EMBL:AF006063 <> neurotransmitter transporter activity ; GO:0005326 | inferred from sequence or structural similarity with DAT <> neurotransmitter:sodium symporter activity ; GO:0005328 | inferred from electronic annotation with InterPro:IPR000175 <> cation:amino acid symporter activity ; G…	Hsap\SLC6A13 <newline> Hsap\SLC6A18 <newline> Hsap\ENSG00000108576 <newline> Hsap\SLC6A6 <newline> Hsap\SLC6A12 <newline> Hsap\SLC6A5 <newline> Hsap\SLC6A7 <newline> Hsap\SLC6A14 <newline> Hsap\ENSG00000163817 <newline> Hsap\SLC6A11 <newline> Hsap\ENSG00000196517 <newline> Hsap\SLC6A2 <newline> Hsap\SLC6A8 <newline> Hsap\SLC6A15 <newline> Hsap\SLC6A19 <newline> Hsap\SLC6A17 <newline> Hsap\SLC6A3 …	-	CG4476		1.43176
FBgn0028519	814.642	-1.10467	0.225845	-4.89125	1.00196e-06	0.000166152	mesoderm development ; GO:0007498 | inferred from expression pattern <> long-chain fatty acid metabolic process ; GO:0001676 | inferred from sequence or structural similarity with UniProtKB:Q9V3S9	long-chain fatty acid-CoA ligase activity ; GO:0004467 | inferred from sequence or structural similarity <> long-chain fatty acid-CoA ligase activity ; GO:0004467 | inferred from sequence or structural similarity with NCBI_NP:599216 <> long-chain fatty acid-CoA ligase activity ; GO:0004467 | inferred from sequence or structural similarity with UniProtKB:Q9V3S9	Hsap\ACSBG2 <newline> Hsap\ACSBG1	-	CG4500		2.15049
FBgn0038740	473.28	-0.67784	0.260815	-2.59893	0.00935144	0.0961114	transmembrane transport ; GO:0055085 | inferred from electronic annotation with InterPro:IPR001140, InterPro:IPR011527	ATPase activity, coupled to transmembrane movement of substances ; GO:0042626 | inferred from sequence or structural similarity with EMBL:AF071202 <> transporter activity ; GO:0005215 | inferred from sequence or structural similarity with EMBL:AF071202 <> ATP binding ; GO:0005524 | inferred from electronic annotation with InterPro:IPR001140, InterPro:IPR003439, InterPro:IPR011527, InterPro:IPR017…	Hsap\ABCC4 <newline> Hsap\ABCC8 <newline> Hsap\ABCC2 <newline> Hsap\ABCC12 <newline> Hsap\ABCC9 <newline> Hsap\ABCC6 <newline> Hsap\ABCC1 <newline> Hsap\ABCC10 <newline> Hsap\ABCC5 <newline> Hsap\ABCC11	-	CG4562		1.59974
FBgn0037844	7793.06	0.193117	0.0713323	2.70728	0.00678363	0.0796314	transposition, DNA-mediated ; GO:0006313 | inferred from electronic annotation with InterPro:IPR002492 <> DNA integration ; GO:0015074 | inferred from electronic annotation with InterPro:IPR002492	DNA binding ; GO:0003677 | inferred from electronic annotation with InterPro:IPR002492 <> transposase activity ; GO:0004803 | inferred from electronic annotation with InterPro:IPR002492	-	-	CG4570		1.14323
FBgn0029924	3272.36	0.178437	0.0661832	2.69611	0.00701544	0.0810201	fatty acid beta-oxidation ; GO:0006635 | inferred from sequence or structural similarity with HGNC_gene:ACOX1; HGNC:119	acyl-CoA oxidase activity ; GO:0003997 | inferred from sequence or structural similarity with EMBL:AF006688 <> acyl-CoA dehydrogenase activity ; GO:0003995 | inferred from electronic annotation with InterPro:IPR006091 <> flavin adenine dinucleotide binding ; GO:0050660 | inferred from electronic annotation with InterPro:IPR012258, InterPro:IPR013786 <> acyl-CoA oxidase activity ; GO:0003997 | inf…	Hsap\ACOX2 <newline> Hsap\ACOX1	-	CG4586		1.13166
FBgn0035036	1238.15	0.239377	0.0923077	2.59325	0.00950747	0.0970212	-	zinc ion binding ; GO:0008270 | inferred from electronic annotation with InterPro:IPR007087, InterPro:IPR012934, InterPro:IPR015880 <> nucleic acid binding ; GO:0003676 | inferred from electronic annotation with InterPro:IPR013087	-	-	CG4707		1.18048
FBgn0039024	193.881	-1.07872	0.353003	-3.05584	0.00224429	0.0433914	proteolysis ; GO:0006508 | inferred from electronic annotation with InterPro:IPR000718, InterPro:IPR008753, InterPro:IPR018497 <> compound eye morphogenesis ; GO:0001745 | inf. frm mut phen	metalloendopeptidase activity ; GO:0004222 | inferred from sequence or structural similarity with UniProtKB:P78562	-	-	CG4721		2.11217
FBgn0034230	1094.8	0.31648	0.12117	2.61186	0.00900505	0.094008	mushroom body development ; GO:0016319 | inf. frm mut phen <> positive regulation of Ras protein signal transduction ; GO:0046579 | inferred from sequence or structural similarity with HGNC_gene:RASGEF1A; HGNC:24246 <> positive regulation of GTPase activity ; GO:0043547 | inferred from electronic annotation with InterPro:IPR030710	Ras guanyl-nucleotide exchange factor activity ; GO:0005088 | inferred from sequence or structural similarity with HGNC_gene:RASGEF1A; HGNC:24246	Hsap\ENSG00000138670 <newline> Hsap\RASGEF1C <newline> Hsap\ENSG00000198915	-	CG4853		1.24529
FBgn0032194	1809.21	0.409442	0.109392	3.7429	0.00018191	0.00834366	spliceosomal complex disassembly ; GO:0000390 | inferred from sequence or structural similarity with SGD_LOCUS:PRP22; SGD:S0000815 <> neurogenesis ; GO:0022008 | inf. frm mut phen	helicase activity ; GO:0004386 | inferred from sequence or structural similarity <> ATP-dependent RNA helicase activity ; GO:0004004 | inferred from sequence or structural similarity with SGD_LOCUS:PRP22; SGD:S0000815 <> ATP binding ; GO:0005524 | inferred from electronic annotation with InterPro:IPR001650, InterPro:IPR002464, InterPro:IPR011545 <> nucleic acid binding ; GO:0003676 | inferred fro…	Hsap\DHX33	-	CG4901		1.32817
FBgn0030817	6835.78	0.349675	0.130545	2.67858	0.00739356	0.0832984	amino acid transmembrane transport ; GO:0003333 | inferred from sequence or structural similarity with Eaat1	amino acid transmembrane transporter activity ; GO:0015171 | inferred from sequence or structural similarity with Eaat1	-	-	CG4991		1.27427
FBgn0034275	97.4468	-1.31814	0.367626	-3.58554	0.000336383	0.0130659	sulfate transport ; GO:0008272 | inferred from electronic annotation with InterPro:IPR011547 <> transmembrane transport ; GO:0055085 | inferred from electronic annotation with InterPro:IPR001902	high-affinity sulfate transmembrane transporter activity ; GO:0015381 | inferred from sequence or structural similarity with SGD_LOCUS:SUL1; SGD:S0000498 <> transporter activity ; GO:0005215 | non-trac. aut. stmt	Hsap\SLC26A11	-	CG5002		2.49344
FBgn0037007	1694.96	-0.732695	0.194169	-3.77349	0.000160977	0.00775476	positive regulation of apoptotic process ; GO:0043065 | inferred from electronic annotation with InterPro:IPR010548	-	-	-	CG5059		1.66174
FBgn0039343	96.6878	3.35739	0.377048	8.90441	5.36699e-19	2.31398e-15	-	-	Hsap\ENSG00000013374	-	CG5111		10.2488
FBgn0036775	1280.77	0.378373	0.124197	3.04655	0.00231485	0.0438703	transcription from RNA polymerase III promoter ; GO:0006383 | inferred from electronic annotation with InterPro:IPR007811	DNA binding ; GO:0003677 | inferred from electronic annotation with InterPro:IPR007811 <> DNA-directed RNA polymerase activity ; GO:0003899 | inferred from electronic annotation with InterPro:IPR007811	Hsap\POLR3D	-	CG5147		1.29987
FBgn0038038	579.442	-0.473557	0.148786	-3.18279	0.00145861	0.0339713	oxidation-reduction process ; GO:0055114 | inferred from electronic annotation with InterPro:IPR005097	oxidoreductase activity ; GO:0016491 | inferred from electronic annotation with InterPro:IPR005097	Hsap\SCCPDH	-	CG5167		1.38853
FBgn0038803	1453.47	-0.545607	0.114229	-4.77644	1.7843e-06	0.00026078	-	glutaminyl-tRNA synthase (glutamine-hydrolyzing) activity ; GO:0050567 | inferred from sequence or structural similarity with EMBL:AE000968	Hsap\RP11-479E16.1	-	CG5191		1.45963
FBgn0037902	142.808	-0.820214	0.298899	-2.74412	0.00606727	0.0749543	-	-	Hsap\ENSG00000176273	-	CG5281		1.76567
FBgn0038981	275.931	-0.744322	0.23017	-3.2338	0.00122157	0.0301727	oxidation-reduction process ; GO:0055114 | inferred from electronic annotation with InterPro:IPR005123	oxidoreductase activity, acting on paired donors, with incorporation or reduction of molecular oxygen, 2-oxoglutarate as one donor, and incorporation of one atom each of oxygen into both donors ; GO:0016706 | inferred from electronic annotation with InterPro:IPR005123	-	-	CG5346		1.67519
FBgn0039466	3596.18	0.322418	0.112841	2.85727	0.00427299	0.0607018	activation of GTPase activity ; GO:0090630 | inferred from sequence or structural similarity with RapGAP1 <> positive regulation of GTPase activity ; GO:0043547 | inferred from biological aspect of ancestor with PANTHER:PTN000006939	GTPase activator activity ; GO:0005096 | inferred from biological aspect of ancestor with PANTHER:PTN000006939 <> GTPase activator activity ; GO:0005096 | inferred from sequence or structural similarity with RapGAP1	-	-	CG5521		1.25042
FBgn0026570	704.501	0.436341	0.120681	3.61566	0.000299587	0.0119599	biological_process ; GO:0008150 | no biological data available	molecular_function ; GO:0003674 | no biological data available	Hsap\SERHL2	-	CG5704		1.35317
FBgn0034313	4888.5	0.226463	0.0754389	3.00194	0.00268267	0.0482787	-	-	-	-	CG5726		1.16996
FBgn0034301	61.8039	1.71589	0.366965	4.67589	2.92679e-06	0.000376682	chitin metabolic process ; GO:0006030 | inferred from electronic annotation with InterPro:IPR002557	chitin binding ; GO:0008061 | inferred from electronic annotation with InterPro:IPR002557	-	-	CG5756		3.28499
FBgn0034290	36.5559	-1.75848	0.499506	-3.52044	0.00043083	0.0158756	-	-	-	-	CG5773		3.38342
FBgn0032450	1619.74	0.359731	0.130949	2.7471	0.00601246	0.0747961	-	ATPase activity ; GO:0016887 | inferred from sequence or structural similarity with UniProtKB:Q01853 <> ATP binding ; GO:0005524 | inferred from electronic annotation with InterPro:IPR003959, InterPro:IPR003960	Hsap\SPATA5	-	CG5776		1.28319
FBgn0028523	859.103	-0.694854	0.182122	-3.81532	0.000136006	0.00700539	-	transmembrane signaling receptor activity ; GO:0004888 | inferred from sequence or structural similarity with EMBL:U88879; protein_id:AAC34134.1	-	-	CG5888		1.61872
FBgn0031914	180.016	-0.800236	0.305686	-2.61784	0.00884884	0.0927429	transport ; GO:0006810 | inferred from electronic annotation with InterPro:IPR001071 <> biological_process ; GO:0008150 | no biological data available	transporter activity ; GO:0005215 | inferred from electronic annotation with InterPro:IPR001071 <> molecular_function ; GO:0003674 | no biological data available	Hsap\TTPA <newline> Hsap\TTPAL <newline> Hsap\RLBP1 <newline> Hsap\CLVS2	-	CG5973		1.74139
FBgn0039501	39.6135	-1.23083	0.438094	-2.80952	0.00496156	0.0670588	cellular protein modification process ; GO:0006464 | inferred from electronic annotation with InterPro:IPR004344	tubulin-tyrosine ligase activity ; GO:0004835 | inferred from sequence or structural similarity with UniProtKB:P38584	Hsap\TTLL7 <newline> Hsap\TTLL13 <newline> Hsap\ENSG00000170703 <newline> Hsap\ENSG00000261147	-	CG5987		2.34703
FBgn0030912	156.627	0.736849	0.252548	2.91765	0.00352675	0.055293	-	-	-	-	CG6023		1.66653
FBgn0029826	38.1064	-1.31522	0.48712	-2.69999	0.00693405	0.0806914	proteolysis ; GO:0006508 | inferred from electronic annotation with InterPro:IPR001254, InterPro:IPR001314, InterPro:IPR018114 <> proteolysis ; GO:0006508 | inferred from sequence model	serine-type endopeptidase activity ; GO:0004252 | inferred from sequence or structural similarity with UniProtKB:P00761 <> serine-type endopeptidase activity ; GO:0004252 | inferred from sequence model	Hsap\PRSS57 <newline> Hsap\ELANE <newline> Hsap\ENSG00000168925 <newline> Hsap\KLK14 <newline> Hsap\CTRL <newline> Hsap\CTRB2 <newline> Hsap\PRTN3 <newline> Hsap\CFD <newline> Hsap\PRSS55	-	CG6041		2.4884
FBgn0030914	142.907	1.60204	0.315016	5.0856	3.66472e-07	7.70754e-05	allantoin catabolic process ; GO:0000256 | inferred from electronic annotation with InterPro:IPR017593	allantoinase activity ; GO:0004038 | inferred from sequence or structural similarity with SGD_LOCUS:DAL1; SGD:S0001466 <> zinc ion binding ; GO:0008270 | inferred from electronic annotation with InterPro:IPR017593 <> cobalt ion binding ; GO:0050897 | inferred from electronic annotation with InterPro:IPR017593	-	-	CG6106		3.03573
FBgn0036155	271.521	0.586281	0.2128	2.75508	0.00586783	0.0739105	-	-	-	-	CG6163		1.50137
FBgn0038720	192.656	-0.98339	0.329574	-2.98382	0.00284676	0.0492023	transmembrane transport ; GO:0055085 | inferred from electronic annotation with InterPro:IPR005828	secondary active organic cation transmembrane transporter activity ; GO:0008513 | inferred from sequence or structural similarity with EMBL:AF078750; protein_id:AAD20978	-	-	CG6231		1.97711
FBgn0034270	390.563	-0.459855	0.171723	-2.6779	0.0074086	0.0832984	GPI anchor biosynthetic process ; GO:0006506 | inferred from sequence or structural similarity with HGNC_gene:PIGA; HGNC:8957; OMIM:311770	phosphatidylinositol N-acetylglucosaminyltransferase activity ; GO:0017176 | inferred from sequence or structural similarity with SGD_LOCUS:SPT14; SGD:S0006096	Hsap\PIGA	-	CG6401		1.3754
FBgn0038922	4238.61	-0.174588	0.0646186	-2.70182	0.00689607	0.0804666	tricarboxylic acid cycle ; GO:0006099 | inferred from sequence or structural similarity with UniProtKB:O43837	isocitrate dehydrogenase (NAD+) activity ; GO:0004449 | inferred from sequence or structural similarity with EMBL:AF090321 <> isocitrate dehydrogenase (NAD+) activity ; GO:0004449 | inferred from sequence or structural similarity with UniProtKB:O43837 <> NAD binding ; GO:0051287 | inferred from electronic annotation with InterPro:IPR001804 <> magnesium ion binding ; GO:0000287 | inferred from ele…	Hsap\IDH3G <newline> Hsap\ENSG00000101365 <newline> Hsap\IDH3A	-	CG6439		1.12864
FBgn0037818	39.1612	-1.32947	0.444211	-2.99288	0.00276356	0.048633	cellular amino acid metabolic process ; GO:0006520 | inferred from electronic annotation with InterPro:IPR010159 <> proteolysis ; GO:0006508 | inferred from electronic annotation with InterPro:IPR001261	aminoacylase activity ; GO:0004046 | inferred from sequence or structural similarity with UniProtKB:P37111 <> metallopeptidase activity ; GO:0008237 | inferred from electronic annotation with InterPro:IPR001261	Hsap\PM20D1 <newline> Hsap\ACY1	-	CG6465		2.51311
FBgn0036402	2081.25	0.23654	0.0808533	2.92555	0.00343853	0.0547848	carbohydrate metabolic process ; GO:0005975 | inferred from electronic annotation with InterPro:IPR007666	phosphotransferase activity, alcohol group as acceptor ; GO:0016773 | inferred from electronic annotation with InterPro:IPR007666	-	-	CG6650		1.17816
FBgn0037901	1070.03	0.301359	0.107469	2.80416	0.00504484	0.0676773	somatic cell DNA recombination ; GO:0016444 | inf. frm mut phen	nucleic acid binding ; GO:0003676 | inferred from electronic annotation with InterPro:IPR002562, InterPro:IPR012337 <> 3'-5' exonuclease activity ; GO:0008408 | inferred from sequence or structural similarity with HGNC_gene:WRN; HGNC:12791	Hsap\EXD2	-	CG6744		1.2323
FBgn0036843	1063.68	0.399544	0.115043	3.47298	0.00051471	0.018042	transmembrane transport ; GO:0055085 | inferred from electronic annotation with InterPro:IPR004686 <> DNA repair ; GO:0006281 | inferred from electronic annotation with InterPro:IPR003583 <> ion transport ; GO:0006811 | inferred from electronic annotation with InterPro:IPR004686	DNA binding ; GO:0003677 | inferred from electronic annotation with InterPro:IPR003583 <> ion transmembrane transporter activity ; GO:0015075 | inferred from electronic annotation with InterPro:IPR004686	Hsap\SFXN2 <newline> Hsap\ENSG00000107819 <newline> Hsap\SFXN1	-	CG6812	DDR Gene	1.31909
FBgn0030884	90.2326	-1.12005	0.432798	-2.58793	0.00965546	0.097493	lipid catabolic process ; GO:0016042 | inferred from sequence or structural similarity with MGD:Lpl; MGI:MGI:96820	lipase activity ; GO:0016298 | inferred from sequence or structural similarity with MGD:Lpl; MGI:MGI:96820 <> carboxylic ester hydrolase activity ; GO:0052689 | inferred from electronic annotation with InterPro:IPR000734	Hsap\PNLIP <newline> Hsap\PNLIPRP1 <newline> Hsap\PNLIPRP3	-	CG6847		2.17355
FBgn0036810	156.758	-1.11479	0.396331	-2.81278	0.00491153	0.0668015	-	-	-	-	CG6885		2.16564
FBgn0038290	56.6949	-1.30888	0.428089	-3.0575	0.00223194	0.0433468	-	-	-	-	CG6912		2.4775
FBgn0029733	4179.37	0.355527	0.113765	3.12511	0.00177738	0.0374728	ion transport ; GO:0006811 | inferred from electronic annotation with InterPro:IPR006028, InterPro:IPR006029, InterPro:IPR006201, InterPro:IPR018000	extracellular-glycine-gated chloride channel activity ; GO:0016934 | inferred from sequence or structural similarity with UniProtKB:P07727	-	-	CG6927		1.27945
FBgn0034187	4460.98	0.350465	0.108148	3.2406	0.00119279	0.0301727	nuclear-transcribed mRNA catabolic process, nonsense-mediated decay ; GO:0000184 | inferred from sequence or structural similarity with EMBL:AF074017	-	Hsap\MOV10L1 <newline> Hsap\MOV10	-	CG6967		1.27497
FBgn0032521	2874.86	0.186416	0.0693974	2.68621	0.00722682	0.0823805	-	-	-	-	CG7110		1.13793
FBgn0027515	4093.39	0.220326	0.0608355	3.62166	0.000292714	0.0118501	protein dephosphorylation ; GO:0006470 | non-trac. aut. stmt <> cell adhesion ; GO:0007155 | inf. frm mut phen <> regulation of cell shape ; GO:0008360 | inf. frm mut phen <> protein dephosphorylation ; GO:0006470 | inferred from electronic annotation with InterPro:IPR000222	protein serine/threonine phosphatase activity ; GO:0004722 | non-trac. aut. stmt <> protein serine/threonine phosphatase activity ; GO:0004722 | inferred from sequence or structural similarity with EMBL:AF117832	Hsap\ENSG00000163590	-	CG7115		1.165
FBgn0020880	31.3425	-1.22511	0.460542	-2.66014	0.00781074	0.085589	synaptic target recognition ; GO:0008039 | inf. frm mut phen	-	-	-	CG7179		2.33773
FBgn0036948	468.121	-1.30409	0.365992	-3.56316	0.000366415	0.0139805	chitin metabolic process ; GO:0006030 | inferred from electronic annotation with InterPro:IPR002557	structural constituent of peritrophic membrane ; GO:0016490 | inferred from sequence or structural similarity with EMBL:AF030557 <> chitin binding ; GO:0008061 | inferred from electronic annotation with InterPro:IPR002557	-	-	CG7298		2.46927
FBgn0031374	4410.69	0.284056	0.103492	2.74472	0.00605634	0.0749266	-	-	Hsap\WDR62 <newline> Hsap\MAPKBP1	-	CG7337		1.21761
FBgn0037188	2649.53	0.291268	0.109427	2.66176	0.00777333	0.085589	regulation of cell shape ; GO:0008360 | inf. frm mut phen <> positive regulation of Ras protein signal transduction ; GO:0046579 | inferred from sequence or structural similarity with HGNC_gene:RASGEF1A; HGNC:24246 <> positive regulation of GTPase activity ; GO:0043547 | inferred from electronic annotation with InterPro:IPR030710	Ras guanyl-nucleotide exchange factor activity ; GO:0005088 | inferred from sequence or structural similarity with EMBL:U67326 <> Ras guanyl-nucleotide exchange factor activity ; GO:0005088 | inferred from sequence or structural similarity with HGNC_gene:RASGEF1A; HGNC:24246	Hsap\ENSG00000138670 <newline> Hsap\RASGEF1C <newline> Hsap\ENSG00000198915	-	CG7369		1.22372
FBgn0030976	47.2963	-1.33485	0.490144	-2.72338	0.00646184	0.0781493	protein dephosphorylation ; GO:0006470 | non-trac. aut. stmt <> protein dephosphorylation ; GO:0006470 | inferred from biological aspect of ancestor with PANTHER:PTN000016642	protein tyrosine/serine/threonine phosphatase activity ; GO:0008138 | non-trac. aut. stmt <> protein tyrosine phosphatase activity ; GO:0004725 | inferred from electronic annotation with InterPro:IPR016130 <> protein tyrosine/serine/threonine phosphatase activity ; GO:0008138 | inferred from biological aspect of ancestor with PANTHER:PTN000016642	Hsap\DUSP13 <newline> Hsap\DUSP3 <newline> Hsap\DUSP27 <newline> Hsap\DUPD1 <newline> Hsap\DUSP26	-	CG7378		2.52249
FBgn0036927	6234.62	0.489008	0.0638799	7.65512	1.93128e-14	5.55115e-11	cellular amino acid metabolic process ; GO:0006520 | inferred from sequence or structural similarity with UniProtKB:P80404 <> gamma-aminobutyric acid metabolic process ; GO:0009448 | inferred from electronic annotation with InterPro:IPR004631	4-aminobutyrate transaminase activity ; GO:0003867 | inferred from sequence or structural similarity with NCBI_gi:1093492 <> 4-aminobutyrate transaminase activity ; GO:0003867 | inferred from sequence or structural similarity with UniProtKB:P80404 <> pyridoxal phosphate binding ; GO:0030170 | inferred from electronic annotation with InterPro:IPR005814, InterPro:IPR015421, InterPro:IPR015422	Hsap\ABAT	-	CG7433		1.40348
FBgn0032026	10769	0.321271	0.10579	3.03686	0.00239055	0.0448125	transmembrane transport ; GO:0055085 | inferred from electronic annotation with InterPro:IPR001140, InterPro:IPR011527 <> wound healing ; GO:0042060 | inf. frm mut phen	ATPase activity, coupled to transmembrane movement of substances ; GO:0042626 | inferred from sequence or structural similarity with EMBL:AF071202 <> transporter activity ; GO:0005215 | inferred from sequence or structural similarity with EMBL:Z49144 <> xenobiotic-transporting ATPase activity ; GO:0008559 | inferred from sequence or structural similarity with EMBL:Z49144 <> ATP binding ; GO:00055…	Hsap\ABCC4 <newline> Hsap\ABCC8 <newline> Hsap\ABCC2 <newline> Hsap\ABCC12 <newline> Hsap\ABCC9 <newline> Hsap\ABCC6 <newline> Hsap\ABCC1 <newline> Hsap\ABCC10 <newline> Hsap\ABCC5 <newline> Hsap\ABCC11	-	CG7627		1.24943
FBgn0033584	1522.3	0.227461	0.083662	2.7188	0.00655187	0.0782828	oxidation-reduction process ; GO:0055114 | inferred from electronic annotation with InterPro:IPR002937	oxidoreductase activity ; GO:0016491 | inferred from electronic annotation with InterPro:IPR002937	-	-	CG7737		1.17077
FBgn0033616	1075.19	0.376528	0.118853	3.16802	0.00153482	0.0347369	-	-	-	-	CG7745		1.29821
FBgn0031001	349.436	-1.18052	0.323337	-3.65106	0.000261158	0.0109885	biological_process ; GO:0008150 | no biological data available	molecular_function ; GO:0003674 | no biological data available	-	-	CG7884		2.26659
FBgn0036107	838.857	0.426611	0.130015	3.28124	0.00103351	0.027814	biological_process ; GO:0008150 | no biological data available	molecular_function ; GO:0003674 | no biological data available	Hsap\FAM96A <newline> Hsap\FAM96B	-	CG7949		1.34407
FBgn0038244	4465.52	0.285043	0.0965982	2.95081	0.00316941	0.0523855	-	nucleic acid binding ; GO:0003676 | inferred from electronic annotation with InterPro:IPR013087 <> metal ion binding ; GO:0046872 | inferred from electronic annotation with InterPro:IPR007087	-	-	CG7987		1.21845
FBgn0031004	64.1721	-1.12955	0.394176	-2.86561	0.00416207	0.0601165	-	-	-	-	CG7992		2.18791
FBgn0035268	1435.83	0.290706	0.112095	2.5934	0.00950331	0.0970212	-	-	Hsap\DCAF8 <newline> Hsap\DCAF8L2 <newline> Hsap\DCAF8L1 <newline> Hsap\DCAF8	-	CG8001		1.22324
FBgn0037607	11453.6	0.21774	0.0709819	3.06755	0.00215824	0.0426847	cytoplasmic microtubule organization ; GO:0031122 | inf. frm mut phen <> regulation of chromatin silencing ; GO:0031935 | inf. frm mut phen	transketolase activity ; GO:0004802 | inferred from sequence or structural similarity with UniProtKB:P50137	Hsap\TKTL2 <newline> Hsap\TKT <newline> Hsap\TKTL1	-	CG8036		1.16291
FBgn0034113	621.034	0.439089	0.146452	2.99819	0.00271589	0.0483867	-	-	Hsap\IBTK	-	CG8060		1.35575
FBgn0025709	77.6719	-1.19127	0.307405	-3.87523	0.000106522	0.00608304	transport ; GO:0006810 | inferred from electronic annotation with InterPro:IPR002668, InterPro:IPR008276, InterPro:IPR018270	nucleoside:sodium symporter activity ; GO:0005415 | inferred from sequence or structural similarity with EMBL:AF079853 <> nucleoside binding ; GO:0001882 | inferred from electronic annotation with InterPro:IPR011642	Hsap\SLC28A2 <newline> Hsap\SLC28A1 <newline> Hsap\SLC28A3	-	CG8083		2.28353
FBgn0043791	373.049	-0.936033	0.282645	-3.31169	0.000927358	0.0260476	response to nicotine ; GO:0035094 | inferred from expression pattern <> metabolic process ; GO:0008152 | inferred from electronic annotation with InterPro:IPR001952, InterPro:IPR017849, InterPro:IPR017850, InterPro:IPR018299	alkaline phosphatase activity ; GO:0004035 | inferred from sequence or structural similarity with MGD:Akp2; MGI:MGI:87983	Hsap\ALPI <newline> Hsap\ALPPL2 <newline> Hsap\ALPL <newline> Hsap\ALPP	-	CG8147		1.91326
FBgn0030863	5273.8	0.202015	0.0684931	2.94942	0.00318371	0.0524916	exit from mitosis ; GO:0010458 | inf. frm mut phen <> anaphase-promoting complex-dependent proteasomal ubiquitin-dependent protein catabolic process ; GO:0031145 | inf. frm mut phen <> imaginal disc-derived wing morphogenesis ; GO:0007476 | inf. frm mut phen <> protein ubiquitination ; GO:0016567 | inferred from sequence or structural similarity with HGNC_gene:UBE2S; HGNC:17895	ubiquitin-protein transferase activity ; GO:0004842 | inferred from sequence or structural similarity with NCBI_gi:345829 <> ubiquitin-protein transferase activity ; GO:0004842 | inferred from sequence or structural similarity with HGNC_gene:UBE2S; HGNC:17895	Hsap\UBE2S	-	CG8188		1.1503
FBgn0033359	100.243	1.6508	0.508637	3.24553	0.00117232	0.0299184	proteolysis ; GO:0006508 | inferred from electronic annotation with InterPro:IPR001254, InterPro:IPR001314, InterPro:IPR018114 <> proteolysis ; GO:0006508 | inferred from sequence model	serine-type endopeptidase activity ; GO:0004252 | inferred from electronic annotation with InterPro:IPR001254, InterPro:IPR001314, InterPro:IPR018114 <> serine-type endopeptidase activity ; GO:0004252 | inferred from sequence model	Hsap\CELA3B <newline> Hsap\TPSG1 <newline> Hsap\CORIN <newline> Hsap\TPSD1 <newline> Hsap\ACR <newline> Hsap\PRSS21 <newline> Hsap\PRSS27 <newline> Hsap\LPA <newline> Hsap\F7 <newline> Hsap\ENSG00000237412 <newline> Hsap\KLK12 <newline> Hsap\KLK10 <newline> Hsap\PRSS3 <newline> Hsap\PRSS33 <newline> Hsap\TMPRSS3 <newline> Hsap\ENSG00000164344 <newline> Hsap\PRSS48 <newline> Hsap\TMPRSS11F <newlin…	-	CG8213		3.14007
FBgn0033031	43.0493	-1.31807	0.419364	-3.14301	0.0016722	0.0359586	-	-	Hsap\TMEM53	-	CG8245		2.49331
FBgn0037664	1948.76	0.436445	0.11247	3.88053	0.00010423	0.00603206	multicellular organism reproduction ; GO:0032504 | inferred from expression pattern	molecular_function ; GO:0003674 | no biological data available	-	-	CG8420		1.35327
FBgn0035813	29.4077	-1.84291	0.555272	-3.31892	0.000903648	0.0258019	antimicrobial humoral response ; GO:0019730 | non-trac. aut. stmt	lysozyme activity ; GO:0003796 | inferred from sequence or structural similarity with UniProtKB:Q17005 <> lysozyme activity ; GO:0003796 | non-trac. aut. stmt	Hsap\LYZ <newline> Hsap\LALBA <newline> Hsap\LYZL4 <newline> Hsap\LYZL6 <newline> Hsap\ENSG00000171489 <newline> Hsap\ENSG00000120563 <newline> Hsap\ENSG00000171478 <newline> Hsap\ENSG00000151033 <newline> Hsap\SPACA3	-	CG8492		3.58732
FBgn0033917	1459.13	0.293472	0.0914636	3.20862	0.00133375	0.032397	negative regulation of gene expression ; GO:0010629 | inferred from sequence or structural similarity with Smyd4	histone deacetylase binding ; GO:0042826 | inferred from sequence or structural similarity with Smyd4 <> zinc ion binding ; GO:0008270 | inferred from sequence model with Pfam:PF01753	-	-	CG8503		1.22559
FBgn0034479	152.525	-1.18579	0.299513	-3.95906	7.5244e-05	0.0047101	transmembrane transport ; GO:0055085 | inferred from electronic annotation with InterPro:IPR005828	secondary active organic cation transmembrane transporter activity ; GO:0008513 | inferred from sequence or structural similarity with EMBL:AF078750; protein_id:AAD20978	Hsap\ENSG00000197901 <newline> Hsap\SLC22A14 <newline> Hsap\SLC22A5 <newline> Hsap\SLC22A7 <newline> Hsap\SLC22A16 <newline> Hsap\SLC22A13 <newline> Hsap\SLC22A8 <newline> Hsap\SLC22A4	-	CG8654		2.27488
FBgn0027585	181.975	-1.18557	0.445704	-2.65999	0.0078142	0.085589	-	-	-	-	CG8740		2.27453
FBgn0036900	1871.4	0.232514	0.0898241	2.58855	0.00963803	0.097493	lateral inhibition ; GO:0046331 | inf. frm mut phen <> dendrite morphogenesis ; GO:0048813 | inf. frm mut phen	molecular_function ; GO:0003674 | no biological data available	-	-	CG8765		1.17488
FBgn0033717	1847.3	0.24554	0.0761743	3.22339	0.00126682	0.0309457	-	fatty acid amide hydrolase activity ; GO:0017064 | inferred from sequence or structural similarity with NCBI_gi:4557575 <> carbon-nitrogen ligase activity, with glutamine as amido-N-donor ; GO:0016884 | inferred from electronic annotation with InterPro:IPR000120	Hsap\RP11-479E16.1	-	CG8839		1.18554
FBgn0033713	3652.81	0.201938	0.0744216	2.71343	0.006659	0.0789829	-	-	Hsap\ENSG00000167861	-	CG8841		1.15024
FBgn0033698	1111.65	0.549754	0.144964	3.79234	0.000149234	0.00743842	biological_process ; GO:0008150 | no biological data available	molecular_function ; GO:0003674 | no biological data available	Hsap\ENSG00000136813	-	CG8858		1.46384
FBgn0038466	245.208	-1.25718	0.364841	-3.44584	0.000569288	0.0189535	-	-	Hsap\EPS8 <newline> Hsap\ENSG00000198758 <newline> Hsap\EPS8L2 <newline> Hsap\ENSG00000131037	-	CG8907		2.39028
FBgn0027529	3270.83	0.435024	0.0875307	4.96996	6.6966e-07	0.000118876	-	-	-	-	CG8920		1.35193
FBgn0034186	1087.29	0.371379	0.102754	3.61424	0.000301234	0.0119702	-	-	Hsap\GTF3C3	-	CG8950		1.29359
FBgn0035315	1216.11	-0.773635	0.258817	-2.98912	0.00279779	0.0487909	-	-	-	-	CG8960		1.70957
FBgn0033639	2084.81	0.309669	0.0878529	3.52486	0.00042371	0.0157485	SCF-dependent proteasomal ubiquitin-dependent protein catabolic process ; GO:0031146 | inferred from sequence model <> response to endoplasmic reticulum stress ; GO:0034976 | inf. frm mut phen	ubiquitin-protein transferase activity ; GO:0004842 | contributes_to inferred from sequence model	Hsap\FBXL2 <newline> Hsap\FBXL20	-	CG9003		1.23942
FBgn0035336	2204.53	0.342951	0.0914816	3.74886	0.000177643	0.00823555	neurogenesis ; GO:0022008 | inf. frm mut phen	RNA binding ; GO:0003723 | inferred from electronic annotation with InterPro:IPR003890	Hsap\NOM1	-	CG9004		1.26835
FBgn0030629	528.51	-0.768923	0.134681	-5.70921	1.135e-08	3.76427e-06	-	-	Hsap\PAK1IP1	-	CG9123		1.704
FBgn0030662	64.0257	-1.00726	0.358209	-2.81194	0.00492439	0.0668709	chondroitin sulfate biosynthetic process ; GO:0030206 | non-trac. aut. stmt	acetylglucosaminyltransferase activity ; GO:0008375 | non-trac. aut. stmt <> glucuronosyltransferase activity ; GO:0015020 | non-trac. aut. stmt <> acetylgalactosaminyltransferase activity ; GO:0008376 | inferred from electronic annotation with InterPro:IPR008428	Hsap\CHSY1 <newline> Hsap\CHSY3	-	CG9220		2.01009
FBgn0038181	283.924	-1.07882	0.374832	-2.87815	0.00400015	0.0592669	calcium ion transport ; GO:0006816 | inferred from sequence or structural similarity with UniProtKB:P13666	calcium ion binding ; GO:0005509 | inferred from sequence or structural similarity with UniProtKB:P13666	-	-	CG9297		2.11231
FBgn0032883	1166.31	0.378314	0.12941	2.92338	0.00346257	0.0547848	-	helicase activity ; GO:0004386 | inferred from sequence or structural similarity <> ATP-dependent helicase activity ; GO:0008026 | inferred from sequence or structural similarity with NCBI_NP:663621 <> G-quadruplex RNA binding ; GO:0002151 | inferred from direct assay <> ATP-dependent RNA helicase activity ; GO:0004004 | inferred from direct assay <> ATP binding ; GO:0005524 | inferred from elect…	Hsap\DHX36 <newline> Hsap\DHX29 <newline> Hsap\DHX57	-	CG9323		1.29982
FBgn0036888	2898.06	0.237462	0.0911799	2.60433	0.00920543	0.0955216	-	ATPase activity, coupled to transmembrane movement of substances ; GO:0042626 | inferred from sequence or structural similarity with EMBL:AL022299 <> transporter activity ; GO:0005215 | inferred from sequence or structural similarity with EMBL:AL022299 <> ATP binding ; GO:0005524 | inferred from electronic annotation with InterPro:IPR003439, InterPro:IPR017871	Hsap\ABCF1 <newline> Hsap\ABCF3	-	CG9330		1.17892
FBgn0030332	116.078	-1.08563	0.397361	-2.73209	0.00629347	0.0766655	metabolic process ; GO:0008152 | inferred from electronic annotation with InterPro:IPR002198	oxidoreductase activity, acting on CH-OH group of donors ; GO:0016614 | inferred from sequence or structural similarity with UniProtKB:Q05016	Hsap\DHRS11	-	CG9360		2.1223
FBgn0030569	246.747	3.98748	0.428747	9.30029	1.4006e-20	1.20774e-16	-	-	-	-	CG9411		15.8617
FBgn0036875	321.956	-1.46994	0.428209	-3.43276	0.000597469	0.0194604	phagocytosis ; GO:0006909 | inf. frm mut phen	acid phosphatase activity ; GO:0003993 | inferred from sequence or structural similarity with UniProtKB:P11117	Hsap\ACPP <newline> Hsap\ACP2 <newline> Hsap\ACPT	-	CG9449		2.7701
FBgn0030594	89.4402	-1.59784	0.310886	-5.13963	2.75274e-07	6.08638e-05	mesoderm development ; GO:0007498 | inferred from expression pattern <> oxidation-reduction process ; GO:0055114 | inferred from electronic annotation with InterPro:IPR000172, InterPro:IPR007867, InterPro:IPR012132 <> ecdysteroid metabolic process ; GO:0045455 | inferred from genomic context with Eo inferred from sequence or structural similarity with Eo	choline dehydrogenase activity ; GO:0008812 | inferred from sequence or structural similarity with EMBL:Z66494; protein_id:CAA91263 <> flavin adenine dinucleotide binding ; GO:0050660 | inferred from electronic annotation with InterPro:IPR000172, InterPro:IPR012132 <> oxidoreductase activity ; GO:0016491 | inferred from sequence or structural similarity with Eo	-	-	CG9509		3.0269
FBgn0030593	219.667	-1.02362	0.315348	-3.246	0.00117038	0.0299184	oxidation-reduction process ; GO:0055114 | inferred from electronic annotation with InterPro:IPR000172, InterPro:IPR007867, InterPro:IPR012132 <> ecdysteroid metabolic process ; GO:0045455 | inferred from genomic context with Eo inferred from sequence or structural similarity with Eo	choline dehydrogenase activity ; GO:0008812 | inferred from sequence or structural similarity with EMBL:Z66494; protein_id:CAA91263 <> flavin adenine dinucleotide binding ; GO:0050660 | inferred from electronic annotation with InterPro:IPR000172, InterPro:IPR012132 <> oxidoreductase activity ; GO:0016491 | inferred from sequence or structural similarity with Eo	-	-	CG9512		2.03302
FBgn0030787	1804.56	0.498085	0.14361	3.46832	0.000523727	0.0182101	-	nucleic acid binding ; GO:0003676 | inferred from electronic annotation with InterPro:IPR013087 <> metal ion binding ; GO:0046872 | inferred from electronic annotation with InterPro:IPR007087	-	-	CG9609		1.41234
FBgn0031483	5525.37	0.417008	0.094111	4.43102	9.37868e-06	0.000919242	-	-	-	-	CG9641		1.33516
FBgn0037583	2874.26	0.322555	0.0931908	3.46123	0.000537713	0.0183269	mRNA splicing, via spliceosome ; GO:0000398 | inferred by curator from GO:0071011|GO:0071013	zinc ion binding ; GO:0008270 | inferred from sequence model with Pfam:PF01753	-	-	CG9684		1.25054
FBgn0036668	3993.38	0.372781	0.093193	4.0001	6.3315e-05	0.00419342	-	zinc ion binding ; GO:0008270 | inferred from electronic annotation with InterPro:IPR001878, InterPro:IPR013084 <> nucleic acid binding ; GO:0003676 | inferred from electronic annotation with InterPro:IPR001878, InterPro:IPR013084	-	-	CG9715		1.29485
FBgn0030514	3690.18	0.230552	0.0855176	2.69596	0.00701867	0.0810201	protein ubiquitination ; GO:0016567 | inferred from sequence or structural similarity with HGNC_gene:MGRN1; HGNC:20254	zinc ion binding ; GO:0008270 | inferred from electronic annotation with InterPro:IPR001841 <> zinc ion binding ; GO:0008270 | inferred from sequence model <> ubiquitin-protein transferase activity ; GO:0004842 | inferred from sequence or structural similarity with HGNC_gene:MGRN1; HGNC:20254	Hsap\RNF157 <newline> Hsap\ENSG00000102858	-	CG9941		1.17328
FBgn0030746	28.9991	-1.6465	0.518495	-3.17555	0.00149555	0.0343896	phospholipid translocation ; GO:0045332 | inferred from sequence or structural similarity with SGD_LOCUS:DRS2; SGD:S000000024	ATP binding ; GO:0005524 | inferred from electronic annotation with InterPro:IPR001757, InterPro:IPR006539, InterPro:IPR018303 <> magnesium ion binding ; GO:0000287 | inferred from electronic annotation with InterPro:IPR006539 <> phospholipid-translocating ATPase activity ; GO:0004012 | inferred from sequence or structural similarity with SGD_LOCUS:DRS2; SGD:S000000024	Hsap\ATP11A <newline> Hsap\ENSG00000101974 <newline> Hsap\ATP11B	-	CG9981		3.13074
FBgn0032781	1242.62	0.277615	0.0987772	2.81052	0.00494619	0.066956	neurogenesis ; GO:0022008 | inf. frm mut phen <> tRNA splicing, via endonucleolytic cleavage and ligation ; GO:0006388 | inferred from electronic annotation with InterPro:IPR027513	RNA ligase (ATP) activity ; GO:0003972 | inferred from electronic annotation with InterPro:IPR027513	Hsap\C22orf28	-	CG9987		1.21219
FBgn0250907	324.567	-0.91401	0.193698	-4.71875	2.37304e-06	0.000324805	cuticle chitin catabolic process ; GO:0006036 | inferred from sequence or structural similarity with EMBL:U29615; protein_id:AAC50246.1 <> carbohydrate metabolic process ; GO:0005975 | inferred from electronic annotation with InterPro:IPR001223, InterPro:IPR001579, InterPro:IPR013781	chitinase activity ; GO:0004568 | non-trac. aut. stmt <> chitinase activity ; GO:0004568 | inferred from sequence or structural similarity with EMBL:AF026492 AND inferred from sequence or structural similarity with EMBL:U29615; protein_id:AAC50246.1 inferred from sequence or structural similarity with EMBL:U29615; protein_id:AAC50246.1 <> chitin binding ; GO:0008061 | inferred from electronic ann…	Hsap\CHIA <newline> Hsap\OVGP1 <newline> Hsap\CTBS <newline> Hsap\CHI3L1 <newline> Hsap\CHIT1 <newline> Hsap\CHI3L2	Chitinase 3	Cht3		1.88428
FBgn0038180	193.577	-1.51149	0.474982	-3.1822	0.0014616	0.0339713	chitin catabolic process ; GO:0006032 | inferred from direct assay <> carbohydrate metabolic process ; GO:0005975 | inferred from electronic annotation with InterPro:IPR001223, InterPro:IPR001579, InterPro:IPR013781	chitinase activity ; GO:0004568 | inferred from sequence or structural similarity with EMBL:AF026491 <> chitin binding ; GO:0008061 | inferred from direct assay <> chitinase activity ; GO:0004568 | inferred from direct assay	Hsap\CHIA <newline> Hsap\OVGP1 <newline> Hsap\CTBS <newline> Hsap\CHI3L1 <newline> Hsap\CHIT1 <newline> Hsap\CHI3L2	Cht5	Cht5		2.85104
FBgn0263132	250.458	-1.10778	0.360879	-3.06967	0.00214295	0.0425776	chitin catabolic process ; GO:0006032 | inferred from electronic annotation with InterPro:IPR011583 <> carbohydrate metabolic process ; GO:0005975 | inferred from electronic annotation with InterPro:IPR001223, InterPro:IPR001579, InterPro:IPR013781	chitinase activity ; GO:0004568 | inferred from sequence or structural similarity with EMBL:AF026492 <> chitin binding ; GO:0008061 | inferred from electronic annotation with InterPro:IPR002557	Hsap\CHIA <newline> Hsap\OVGP1 <newline> Hsap\CTBS <newline> Hsap\CHI3L1 <newline> Hsap\CHIT1 <newline> Hsap\CHI3L2	Cht6	Cht6		2.15514
FBgn0004859	1256.59	-1.11093	0.245178	-4.53112	5.86713e-06	0.000649763	smoothened signaling pathway ; GO:0007224 | inf. frm mut phen <> wing disc anterior/posterior pattern formation ; GO:0048100 | inf. frm mut phen <> smoothened signaling pathway ; GO:0007224 | trac. aut. stmt <> labial disc development ; GO:0035217 | inf. frm mut phen <> positive regulation of transcription from RNA polymerase II promoter ; GO:0045944 | trac. aut. stmt <> negative regulation of tr…	sequence-specific DNA binding transcription factor activity ; GO:0003700 | trac. aut. stmt <> protein binding ; GO:0005515 | inferred from physical interaction with slmb <> protein binding ; GO:0005515 | inferred from physical interaction with hyx <> protein binding ; GO:0005515 | inferred from physical interaction with A2bp1 <> transcription regulatory region DNA binding ; GO:0044212 | inferred …	Hsap\GLI2 <newline> Hsap\GLI3 <newline> Hsap\GLI1	cubitus interruptus	ci		2.15985
FBgn0026084	11105.9	0.245641	0.0893033	2.75063	0.005948	0.0742251	brain development ; GO:0007420 | inf. frm mut phen <> larval central nervous system remodeling ; GO:0035193 | inf. frm mut phen <> actin filament organization ; GO:0007015 | inferred from electronic annotation with InterPro:IPR001152	actin monomer binding ; GO:0003785 | inferred from direct assay <> actin binding ; GO:0003779 | inferred from sequence or structural similarity	-	ciboulot	cib		1.18562
FBgn0000317	5062.32	0.242199	0.079012	3.06535	0.00217418	0.0429014	sensory perception of sound ; GO:0007605 | inf. frm mut phen <> antennal morphogenesis ; GO:0048800 | inf. frm mut phen <> actin filament-based movement ; GO:0030048 | inferred from direct assay <> chaeta morphogenesis ; GO:0008407 | inf. frm mut phen <> imaginal disc-derived wing hair organization ; GO:0035317 | inferred from genetic interaction with fz inferred from genetic interaction with dsh…	actin binding ; GO:0003779 | inferred from sequence or structural similarity with NCBI_gi:613788 <> motor activity ; GO:0003774 | inferred from sequence or structural similarity with NCBI_gi:613788 <> ATPase activity, coupled ; GO:0042623 | inferred from sequence or structural similarity <> myosin light chain binding ; GO:0032027 | inferred from physical interaction with Mlc-c <> actin-dependent …	Hsap\MYO7B <newline> Hsap\ENSG00000137474	crinkled	ck		1.18279
FBgn0037015	48.6343	-1.33839	0.446324	-2.99869	0.00271145	0.0483867	negative regulation of BMP signaling pathway ; GO:0030514 | inferred from genetic interaction with gbb inferred from genetic interaction with Mad inferred from genetic interaction with wit <> neuromuscular junction development ; GO:0007528 | inf. frm mut phen <> negative regulation of BMP signaling pathway by negative regulation of BMP secretion ; GO:0038056 | inferred from physical interaction w…	protein binding ; GO:0005515 | inferred from physical interaction with gbb <> insulin-like growth factor binding ; GO:0005520 | inferred from electronic annotation with InterPro:IPR000867	Hsap\IGFBPL1 <newline> Hsap\SPINK2 <newline> Hsap\SPINK6 <newline> Hsap\SPINK1 <newline> Hsap\KAZALD1 <newline> Hsap\SPINK4 <newline> Hsap\SPINK9 <newline> Hsap\IGFBP7 <newline> Hsap\SPINK7 <newline> Hsap\ESM1 <newline> Hsap\ENSG00000133710 <newline> Hsap\SPINK14	crimpy	cmpy		2.52868
FBgn0035295	650.886	0.435238	0.15806	2.75363	0.00589388	0.073978	protein localization to centrosome ; GO:0071539 | inf. frm mut phen <> interphase microtubule organizing center assembly ; GO:0031024 | inf. frm mut phen <> centriole replication ; GO:0007099 | inferred from sequence or structural similarity with HGNC_gene:CNTROB; HGNC:29616	molecular_function ; GO:0003674 | no biological data available	-	Centrobin	Cnb		1.35213
FBgn0010105	307.915	-0.979706	0.320052	-3.06108	0.0022054	0.0430742	axon midline choice point recognition ; GO:0016199 | trac. aut. stmt <> axon guidance ; GO:0007411 | non-trac. aut. stmt <> axon guidance ; GO:0007411 | trac. aut. stmt <> endocytosis ; GO:0006897 | trac. aut. stmt <> synapse assembly ; GO:0007416 | trac. aut. stmt <> nervous system development ; GO:0007399 | trac. aut. stmt <> neuron recognition ; GO:0008038 | inf. frm mut phen <> dendrite morph…	protein binding ; GO:0005515 | inferred from physical interaction with Nedd4 <> WW domain binding ; GO:0050699 | inferred from direct assay <> WW domain binding ; GO:0050699 | inferred from physical interaction with Nedd4 <> protein binding ; GO:0005515 | inferred from physical interaction with UniProtKB:Q9VVI3	-	commissureless	comm		1.97206
FBgn0041160	199.844	-1.36663	0.272939	-5.00708	5.52607e-07	0.000108298	biological_process ; GO:0008150 | no biological data available	molecular_function ; GO:0003674 | no biological data available	-	comm2	comm2		2.57867
FBgn0261269	124.108	-1.22297	0.262879	-4.65222	3.28377e-06	0.000410376	regulation of tube size, open tracheal system ; GO:0035151 | inf. frm mut phen <> open tracheal system development ; GO:0007424 | inf. frm mut phen <> regulation of tube length, open tracheal system ; GO:0035159 | inf. frm mut phen <> motor neuron axon guidance ; GO:0008045 | inf. frm mut phen	-	-	convoluted	conv		2.33427
FBgn0259173	543.686	-1.03627	0.34502	-3.00351	0.00266881	0.0481447	positive regulation of exocytosis ; GO:0045921 | inf. frm mut phen	microtubule binding ; GO:0008017 | inferred from direct assay <> protein binding ; GO:0005515 | inferred from physical interaction with insc	-	cornetto	corn		2.05092
FBgn0000351	1070.67	0.364224	0.124827	2.91784	0.00352462	0.055293	cellularization ; GO:0007349 | inf. frm mut phen <> pole cell formation ; GO:0007279 | inf. frm mut phen <> female meiotic division ; GO:0007143 | inf. frm mut phen <> homologous chromosome segregation ; GO:0045143 | trac. aut. stmt <> egg activation ; GO:0007343 | inf. frm mut phen <> negative regulation of cyclin-dependent protein serine/threonine kinase by cyclin degradation ; GO:0008054 | inf…	anaphase-promoting complex binding ; GO:0010997 | inferred from physical interaction with Cdc16 inferred from physical interaction with Cdc27	-	cortex	cort		1.28719
FBgn0025865	3262.82	-0.260367	0.0957702	-2.71867	0.00655458	0.0782828	regulation of cell shape ; GO:0008360 | inf. frm mut phen <> border follicle cell migration ; GO:0007298 | inf. frm mut phen <> female germline ring canal formation ; GO:0007301 | inf. frm mut phen <> cytoskeleton organization ; GO:0007010 | inferred from sequence or structural similarity with UniProtKB:Q60598 <> positive regulation of receptor-mediated endocytosis ; GO:0048260 | inferred from ge…	proline-rich region binding ; GO:0070064 | inferred from genetic interaction with mim	Hsap\CTTN <newline> Hsap\HCLS1	Cortactin	Cortactin		1.19778
FBgn0032833	6123.99	-0.248327	0.0782224	-3.17462	0.00150031	0.0344073	mitochondrial electron transport, cytochrome c to oxygen ; GO:0006123 | inferred from sequence or structural similarity with UniProtKB:P13073 <> Golgi organization ; GO:0007030 | inf. frm mut phen <> cell proliferation ; GO:0008283 | inf. frm mut phen <> mitotic cell cycle ; GO:0000278 | inf. frm mut phen <> negative regulation of neuroblast proliferation ; GO:0007406 | inf. frm mut phen	cytochrome-c oxidase activity ; GO:0004129 | inferred from sequence or structural similarity with UniProtKB:Q9I8U0 <> cytochrome-c oxidase activity ; GO:0004129 | inferred from sequence or structural similarity with UniProtKB:P13073	Hsap\COX4I2	Cytochrome c oxidase subunit 4	COX4		1.18783
FBgn0031191	1197.7	0.285311	0.0892711	3.19601	0.00139343	0.0329193	centriole replication ; GO:0007099 | inf. frm mut phen	-	Hsap\ENSG00000103540	-	Cp110		1.21867
FBgn0052027	453.083	0.405134	0.157026	2.58004	0.00987877	0.0990519	biological_process ; GO:0008150 | no biological data available	molecular_function ; GO:0003674 | no biological data available	-	-	CR32027		1.32421
FBgn0085810	841.195	0.336888	0.108778	3.09703	0.00195469	0.0400363	-	-	-	-	CR41597		1.26303
FBgn0261639	838.987	0.378967	0.11513	3.29164	0.000996037	0.0274403	-	-	-	-	CR42722		1.30041
FBgn0261640	840.375	0.340039	0.115689	2.93926	0.00329002	0.0532715	-	-	-	-	CR42723		1.26579
FBgn0262109	9614.74	-0.645899	0.143252	-4.50884	6.51833e-06	0.00069392	biological_process ; GO:0008150 | no biological data available	molecular_function ; GO:0003674 | no biological data available	-	-	CR42862		1.56471
FBgn0263768	564.942	0.352543	0.125657	2.80561	0.00502219	0.0676662	-	-	-	-	CR43685		1.27681
FBgn0264479	391.035	-0.873383	0.269865	-3.23637	0.00121059	0.0301727	-	-	-	-	CR43887		1.83195
FBgn0264745	456.085	-0.63981	0.142545	-4.48846	7.17394e-06	0.000745312	-	-	-	-	CR44003		1.55812
FBgn0264942	98.101	1.04338	0.289475	3.6044	0.000312881	0.0123195	-	-	-	-	CR44111		2.06105
FBgn0267191	125.262	0.968447	0.278024	3.48332	0.000495237	0.0176464	-	-	-	-	CR45631		1.95673
FBgn0267585	364.126	0.86774	0.183254	4.73519	2.1885e-06	0.000304378	-	-	-	-	CR45923		1.8248
FBgn0014143	74.1374	-1.05064	0.40585	-2.58873	0.00963318	0.097493	specification of segmental identity, head ; GO:0007380 | non-trac. aut. stmt <> specification of segmental identity, head ; GO:0007380 | inf. frm mut phen <> organ development ; GO:0048513 | inferred from biological aspect of ancestor with PANTHER:PTN000215612 <> regulation of sequence-specific DNA binding transcription factor activity ; GO:0051090 | inferred from biological aspect of ancestor wi…	DNA binding ; GO:0003677 | inferred from direct assay <> DNA binding ; GO:0003677 | non-trac. aut. stmt <> sequence-specific DNA binding ; GO:0043565 | inferred from electronic annotation with InterPro:IPR001766, InterPro:IPR018122 <> transcription factor binding ; GO:0008134 | inferred from biological aspect of ancestor with PANTHER:PTN000215024 <> RNA polymerase II distal enhancer sequence-spec…	Hsap\FOXB1 <newline> Hsap\FOXC1 <newline> Hsap\FOXD4L6 <newline> Hsap\FOXD4L2 <newline> Hsap\FOXA1 <newline> Hsap\FOXS1 <newline> Hsap\FOXD4L4 <newline> Hsap\FOXL1 <newline> Hsap\FOXD2 <newline> Hsap\FOXA2 <newline> Hsap\FOXD1 <newline> Hsap\FOXD4L5 <newline> Hsap\FOXL2 <newline> Hsap\FOXE1 <newline> Hsap\FOXD3 <newline> Hsap\FOXD4L3 <newline> Hsap\FOXD4L1 <newline> Hsap\FOXC2 <newline> Hsap\FOXD…	crocodile	croc		2.07144
FBgn0062412	30.5902	-1.18523	0.459968	-2.57678	0.00997257	0.0997604	copper ion transport ; GO:0006825 | inferred from direct assay <> response to metal ion ; GO:0010038 | inf. frm mut phen <> cellular copper ion homeostasis ; GO:0006878 | inf. frm mut phen <> copper ion transmembrane transport ; GO:0035434 | inferred from electronic annotation with InterPro:IPR007274	copper ion transmembrane transporter activity ; GO:0005375 | non-trac. aut. stmt <> copper ion transmembrane transporter activity ; GO:0005375 | inferred from direct assay <> copper uptake transmembrane transporter activity ; GO:0015088 | inf. frm mut phen <> copper ion transmembrane transporter activity ; GO:0005375 | inferred from sequence or structural similarity with NCBI_gi:4507015	Hsap\SLC31A2	Copper transporter 1B	Ctr1B		2.274
FBgn0000395	203.526	-0.913247	0.314324	-2.90543	0.0036675	0.0564082	imaginal disc-derived wing vein specification ; GO:0007474 | inf. frm mut phen <> imaginal disc-derived wing morphogenesis ; GO:0007476 | inf. frm mut phen <> regulation of BMP signaling pathway ; GO:0030510 | inferred from genetic interaction with sog inferred from physical interaction with tkv inferred from physical interaction with dpp inferred from physical interaction with gbb	BMP binding ; GO:0036122 | inferred from physical interaction with dpp inferred from physical interaction with gbb <> BMP receptor binding ; GO:0070700 | inferred from physical interaction with tkv <> heparan sulfate proteoglycan binding ; GO:0043395 | inferred from genetic interaction with botv	Hsap\BMPER	crossveinless 2	cv-2		1.88328
FBgn0053503	278.768	-0.793163	0.215975	-3.67248	0.000240212	0.0103052	oxidation-reduction process ; GO:0055114 | inferred from sequence or structural similarity with UniProtKB:Q07973 <> response to DDT ; GO:0046680 | inf. frm mut phen <> response to insecticide ; GO:0017085 | inf. frm mut phen	electron carrier activity ; GO:0009055 | non-trac. aut. stmt <> electron carrier activity ; GO:0009055 | inferred from sequence or structural similarity <> oxidoreductase activity, acting on paired donors, with incorporation or reduction of molecular oxygen ; GO:0016705 | inferred from electronic annotation with InterPro:IPR001128, InterPro:IPR002401, InterPro:IPR017972 <> heme binding ; GO:00200…	-	Cyp12d1-d	Cyp12d1-d		1.73287
FBgn0028940	58.8132	-1.27814	0.457876	-2.79146	0.0052471	0.0686581	oxidation-reduction process ; GO:0055114 | inferred from electronic annotation with InterPro:IPR001128, InterPro:IPR002403, InterPro:IPR017972	electron carrier activity ; GO:0009055 | non-trac. aut. stmt <> electron carrier activity ; GO:0009055 | inferred from sequence or structural similarity <> oxidoreductase activity, acting on paired donors, with incorporation or reduction of molecular oxygen ; GO:0016705 | inferred from electronic annotation with InterPro:IPR001128, InterPro:IPR002403, InterPro:IPR017972 <> heme binding ; GO:00200…	-	Cyp28a5	Cyp28a5		2.42526
FBgn0032693	187.507	-1.16979	0.320911	-3.64522	0.00026716	0.0111502	negative regulation of Wnt signaling pathway ; GO:0030178 | inferred from genetic interaction with dsh inferred from genetic interaction with sgg <> oxidation-reduction process ; GO:0055114 | inferred from electronic annotation with InterPro:IPR001128, InterPro:IPR002401	electron carrier activity ; GO:0009055 | non-trac. aut. stmt <> electron carrier activity ; GO:0009055 | inferred from sequence or structural similarity <> oxidoreductase activity, acting on paired donors, with incorporation or reduction of molecular oxygen ; GO:0016705 | inferred from electronic annotation with InterPro:IPR001128, InterPro:IPR002401 <> heme binding ; GO:0020037 | inferred from e…	-	Cyp310a1	Cyp310a1		2.24979
FBgn0034053	28.8764	-1.53348	0.521984	-2.93779	0.00330564	0.0532795	hormone metabolic process ; GO:0042445 | non-trac. aut. stmt <> insecticide catabolic process ; GO:0046701 | non-trac. aut. stmt <> oxidation-reduction process ; GO:0055114 | inferred from electronic annotation with InterPro:IPR001128, InterPro:IPR002403, InterPro:IPR017972	electron carrier activity ; GO:0009055 | non-trac. aut. stmt <> electron carrier activity ; GO:0009055 | inferred from sequence or structural similarity <> oxidoreductase activity, acting on paired donors, with incorporation or reduction of molecular oxygen ; GO:0016705 | inferred from electronic annotation with InterPro:IPR001128, InterPro:IPR002403, InterPro:IPR017972 <> heme binding ; GO:00200…	Hsap\CYP4V2 <newline> Hsap\CYP4X1 <newline> Hsap\CYP4F11 <newline> Hsap\CYP4F2 <newline> Hsap\CYP4A11 <newline> Hsap\CYP4F3 <newline> Hsap\CYP4A22 <newline> Hsap\CYP4F22 <newline> Hsap\CYP4F12	Cyp4aa1	Cyp4aa1		2.89483
FBgn0010019	138.99	-1.36196	0.479886	-2.83809	0.00453848	0.0639764	lipid metabolic process ; GO:0006629 | inf. frm mut phen <> oxidation-reduction process ; GO:0055114 | inferred from electronic annotation with InterPro:IPR001128, InterPro:IPR002401, InterPro:IPR017972	electron carrier activity ; GO:0009055 | non-trac. aut. stmt <> electron carrier activity ; GO:0009055 | inferred from sequence or structural similarity <> oxidoreductase activity, acting on paired donors, with incorporation or reduction of molecular oxygen ; GO:0016705 | inferred from electronic annotation with InterPro:IPR001128, InterPro:IPR002401, InterPro:IPR017972 <> heme binding ; GO:00200…	Hsap\CYP4V2 <newline> Hsap\CYP4X1 <newline> Hsap\CYP4F11 <newline> Hsap\CYP4F2 <newline> Hsap\CYP4A11 <newline> Hsap\CYP4F3 <newline> Hsap\CYP4A22 <newline> Hsap\CYP4F22 <newline> Hsap\CYP4F12	Cytochrome P450-4g1	Cyp4g1		2.57034
FBgn0033304	252.357	0.680859	0.210053	3.24137	0.00118956	0.0301727	oxidation-reduction process ; GO:0055114 | inferred from electronic annotation with InterPro:IPR001128, InterPro:IPR002401, InterPro:IPR017972 <> defense response to bacterium ; GO:0042742 | inf. frm mut phen	electron carrier activity ; GO:0009055 | non-trac. aut. stmt <> electron carrier activity ; GO:0009055 | inferred from sequence or structural similarity <> oxidoreductase activity, acting on paired donors, with incorporation or reduction of molecular oxygen ; GO:0016705 | inferred from electronic annotation with InterPro:IPR001128, InterPro:IPR002401, InterPro:IPR017972 <> heme binding ; GO:00200…	-	Cyp6a13	Cyp6a13		1.60309
FBgn0033979	6689.37	0.730269	0.105741	6.90619	4.97852e-12	4.76997e-09	oxidation-reduction process ; GO:0055114 | inferred from electronic annotation with InterPro:IPR001128, InterPro:IPR002401, InterPro:IPR002402, InterPro:IPR017972	electron carrier activity ; GO:0009055 | non-trac. aut. stmt <> electron carrier activity ; GO:0009055 | inferred from sequence or structural similarity <> oxidoreductase activity, acting on paired donors, with incorporation or reduction of molecular oxygen ; GO:0016705 | inferred from electronic annotation with InterPro:IPR001128, InterPro:IPR002401, InterPro:IPR017972 <> heme binding ; GO:00200…	-	Cyp6a19	Cyp6a19		1.65895
FBgn0034756	56.9194	1.31931	0.38584	3.41931	0.000627794	0.0201995	response to camptothecin ; GO:1901563 | inf. frm mut phen <> oxidation-reduction process ; GO:0055114 | inferred from electronic annotation with InterPro:IPR001128, InterPro:IPR002401, InterPro:IPR017972	electron carrier activity ; GO:0009055 | non-trac. aut. stmt <> electron carrier activity ; GO:0009055 | inferred from sequence or structural similarity <> oxidoreductase activity, acting on paired donors, with incorporation or reduction of molecular oxygen ; GO:0016705 | inferred from electronic annotation with InterPro:IPR001128, InterPro:IPR002401, InterPro:IPR017972 <> heme binding ; GO:00200…	-	Cyp6d2	Cyp6d2		2.49547
FBgn0025454	472.389	-1.28322	0.289603	-4.43097	9.38111e-06	0.000919242	response to DDT ; GO:0046680 | inf. frm mut phen <> response to insecticide ; GO:0017085 | inf. frm mut phen <> response to organophosphorus ; GO:0046683 | inf. frm mut phen <> insecticide catabolic process ; GO:0046701 | inferred from direct assay <> oxidation-reduction process ; GO:0055114 | inferred from electronic annotation with InterPro:IPR001128, InterPro:IPR002401, InterPro:IPR017972 <> r…	electron carrier activity ; GO:0009055 | non-trac. aut. stmt <> electron carrier activity ; GO:0009055 | inferred from sequence or structural similarity <> oxidoreductase activity, acting on paired donors, with incorporation or reduction of molecular oxygen ; GO:0016705 | inferred from electronic annotation with InterPro:IPR001128, InterPro:IPR002401, InterPro:IPR017972 <> heme binding ; GO:00200…	-	Cyp6g1	Cyp6g1		2.43382
FBgn0031182	262.056	0.500512	0.188503	2.65519	0.00792637	0.0862994	oxidation-reduction process ; GO:0055114 | inferred from electronic annotation with InterPro:IPR001128, InterPro:IPR002401, InterPro:IPR017972	electron carrier activity ; GO:0009055 | non-trac. aut. stmt <> electron carrier activity ; GO:0009055 | inferred from sequence or structural similarity <> oxidoreductase activity, acting on paired donors, with incorporation or reduction of molecular oxygen ; GO:0016705 | inferred from electronic annotation with InterPro:IPR001128, InterPro:IPR002401, InterPro:IPR017972 <> heme binding ; GO:00200…	-	Cyp6t1	Cyp6t1		1.41472
FBgn0038037	125.545	-1.47038	0.390984	-3.76073	0.000169421	0.00798317	wing disc development ; GO:0035220 | inf. frm mut phen <> oxidation-reduction process ; GO:0055114 | inferred from electronic annotation with InterPro:IPR001128, InterPro:IPR002401, InterPro:IPR017972	electron carrier activity ; GO:0009055 | non-trac. aut. stmt <> electron carrier activity ; GO:0009055 | inferred from sequence or structural similarity <> oxidoreductase activity, acting on paired donors, with incorporation or reduction of molecular oxygen ; GO:0016705 | inferred from electronic annotation with InterPro:IPR001128, InterPro:IPR002401, InterPro:IPR017972 <> heme binding ; GO:00200…	-	Cyp9f2	Cyp9f2		2.77096
FBgn0038034	71.4491	-1.01195	0.301732	-3.35379	0.000797123	0.0236206	-	-	-	Cyp9f3Psi	Cyp9f3Psi		2.01663
FBgn0015031	2457.58	-0.3117	0.0822319	-3.79049	0.000150347	0.00745084	mitochondrial electron transport, cytochrome c to oxygen ; GO:0006123 | inferred from sequence or structural similarity with UniProtKB:P09669	cytochrome-c oxidase activity ; GO:0004129 | inferred from sequence or structural similarity <> cytochrome-c oxidase activity ; GO:0004129 | inferred from sequence or structural similarity with UniProtKB:P09669	Hsap\COX6C	cyclope	cype		1.24117
FBgn0000409	6194.9	-0.299617	0.0774078	-3.87063	0.000108553	0.00611799	oxidative phosphorylation ; GO:0006119 | inferred from sequence or structural similarity with SGD_LOCUS:CYC1; SGD:S0003809	electron carrier activity ; GO:0009055 | inferred from direct assay <> electron transporter, transferring electrons from CoQH2-cytochrome c reductase complex and cytochrome c oxidase complex activity ; GO:0045155 | inferred from sequence or structural similarity with UniProtKB:P12831 <> electron carrier activity ; GO:0009055 | inferred from sequence or structural similarity with UniProtKB:P00001 …	Hsap\CYCS <newline> Hsap\ENSG00000269383	Cytochrome c proximal	Cyt-c-p		1.23082
FBgn0000411	710.573	-1.17835	0.259434	-4.54201	5.57207e-06	0.000649297	blastoderm segmentation ; GO:0007350 | inf. frm mut phen <> central nervous system development ; GO:0007417 | inf. frm mut phen <> regulation of transcription, DNA-templated ; GO:0006355 | inferred from sequence or structural similarity with MGD:Sox2; MGI:MGI:98364 <> positive regulation of transcription, DNA-templated ; GO:0045893 | inferred from direct assay <> instar larval development ; GO:00…	sequence-specific DNA binding transcription factor activity ; GO:0003700 | inferred from sequence or structural similarity with MGD:Sox2; MGI:MGI:98364 <> DNA binding, bending ; GO:0008301 | inferred from direct assay <> DNA binding ; GO:0003677 | inferred from direct assay <> DNA binding, bending ; GO:0008301 | non-trac. aut. stmt <> mRNA 3'-UTR binding ; GO:0003730 | inferred from direct assay …	Hsap\SOX4 <newline> Hsap\SOX11 <newline> Hsap\SOX2 <newline> Hsap\SOX1 <newline> Hsap\SOX14 <newline> Hsap\SOX3 <newline> Hsap\SOX12 <newline> Hsap\SOX21	Dichaete	D		2.26318
FBgn0262029	312.905	-1.15044	0.263214	-4.37075	1.23821e-05	0.00117331	leg disc development ; GO:0035218 | inf. frm mut phen <> wing disc development ; GO:0035220 | inf. frm mut phen <> imaginal disc-derived wing vein morphogenesis ; GO:0008586 | inf. frm mut phen <> establishment of ommatidial planar polarity ; GO:0042067 | inf. frm mut phen <> positive regulation of growth ; GO:0045927 | inf. frm mut phen <> positive regulation of imaginal disc growth ; GO:0045572…	ATPase activity, coupled ; GO:0042623 | non-trac. aut. stmt <> ATPase activity, coupled ; GO:0042623 | inferred from sequence or structural similarity <> motor activity ; GO:0003774 | inferred from electronic annotation with InterPro:IPR001609 <> ATP binding ; GO:0005524 | NOT inferred from direct assay <> ATPase activity ; GO:0016887 | NOT inferred from direct assay <> actin filament binding ; G…	-	dachs	d		2.21982
FBgn0027490	1829.11	0.25492	0.0867371	2.93899	0.00329279	0.0532715	regulation of transcription, DNA-templated ; GO:0006355 | inferred from electronic annotation with InterPro:IPR005033 <> histone acetylation ; GO:0016573 | inferred from direct assay <> chromatin remodeling ; GO:0006338 | inferred from direct assay	histone acetyltransferase activity ; GO:0004402 | contributes_to inferred from direct assay	Hsap\YEATS2	D12	D12		1.19327
FBgn0022935	1133.25	0.319258	0.118633	2.69115	0.00712072	0.0815262	-	zinc ion binding ; GO:0008270 | inferred from electronic annotation with InterPro:IPR007087, InterPro:IPR012934, InterPro:IPR015880 <> nucleic acid binding ; GO:0003676 | inferred from electronic annotation with InterPro:IPR013087	-	D19A	D19A		1.24769
FBgn0020493	573.427	0.551586	0.175097	3.15017	0.00163174	0.0356172	negative regulation of transforming growth factor beta receptor signaling pathway ; GO:0030512 | inferred from genetic interaction with Mad AND inferred from genetic interaction with tkv AND inf. frm mut phen <> regulation of transforming growth factor beta receptor signaling pathway ; GO:0017015 | inferred from sequence or structural similarity with EMBL:AF010133 <> germ-line stem cell maintenan…	transforming growth factor beta receptor, inhibitory cytoplasmic mediator activity ; GO:0030617 | inferred from genetic interaction with Mad AND inferred from genetic interaction with tkv <> transforming growth factor beta receptor, inhibitory cytoplasmic mediator activity ; GO:0030617 | trac. aut. stmt <> protein binding ; GO:0005515 | inferred from physical interaction with sax inferred from ph…	Hsap\SMAD6 <newline> Hsap\SMAD7	Daughters against dpp	Dad		1.4657
FBgn0039286	917.783	-1.05638	0.261537	-4.03911	5.36533e-05	0.00373107	regulation of transcription, DNA-templated ; GO:0006355 | inf. frm mut phen <> segment specification ; GO:0007379 | inf. frm mut phen <> compound eye development ; GO:0048749 | inf. frm mut phen <> central nervous system formation ; GO:0021556 | inf. frm mut phen	DNA binding ; GO:0003677 | non-trac. aut. stmt <> protein binding ; GO:0005515 | inferred from physical interaction with UniProtKB:O18381 inferred from physical interaction with UniProtKB:Q24027 <> sequence-specific DNA binding transcription factor activity ; GO:0003700 | inf. frm mut phen <> DNA binding ; GO:0003677 | inferred from electronic annotation with InterPro:IPR006695, InterPro:IPR01152…	-	distal antenna	dan		2.07971
FBgn0039283	211.36	-0.781411	0.284236	-2.74916	0.00597484	0.0744524	segment specification ; GO:0007379 | inf. frm mut phen <> compound eye development ; GO:0048749 | inf. frm mut phen <> regulation of transcription, DNA-templated ; GO:0006355 | inf. frm mut phen <> central nervous system formation ; GO:0021556 | inf. frm mut phen	DNA binding ; GO:0003677 | non-trac. aut. stmt <> protein binding ; GO:0005515 | inferred from physical interaction with UniProtKB:O18381 inferred from physical interaction with UniProtKB:Q24027 inferred from physical interaction with UniProtKB:Q9VBW6 <> sequence-specific DNA binding transcription factor activity ; GO:0003700 | inf. frm mut phen <> DNA binding ; GO:0003677 | inferred from electro…	-	distal antenna-related	danr		1.71881
FBgn0031461	37.6189	-1.39481	0.415145	-3.35981	0.000779968	0.023353	transforming growth factor beta receptor signaling pathway ; GO:0007179 | inferred from sequence or structural similarity with UniProtKB:P43032 <> activin receptor signaling pathway ; GO:0032924 | inferred from direct assay <> axon guidance ; GO:0007411 | inf. frm mut phen <> transforming growth factor beta receptor signaling pathway ; GO:0007179 | inferred from direct assay <> determination of a…	transforming growth factor beta receptor binding ; GO:0005160 | inferred from sequence or structural similarity with UniProtKB:P43032 <> growth factor activity ; GO:0008083 | inferred from electronic annotation with InterPro:IPR001111, InterPro:IPR001839, InterPro:IPR017948	-	dawdle	daw		2.62953
FBgn0034246	3241.83	0.346227	0.0917453	3.77378	0.000160791	0.00775476	RNA interference ; GO:0016246 | inferred from direct assay <> RNA interference ; GO:0016246 | non-trac. aut. stmt <> production of siRNA involved in RNA interference ; GO:0030422 | inferred from direct assay <> RNA interference ; GO:0016246 | trac. aut. stmt <> production of siRNA involved in RNA interference ; GO:0030422 | trac. aut. stmt <> RNA interference ; GO:0016246 | inf. frm mut phen <> p…	double-stranded RNA binding ; GO:0003725 | inferred from sequence or structural similarity <> helicase activity ; GO:0004386 | inferred from sequence or structural similarity <> double-stranded RNA binding ; GO:0003725 | non-trac. aut. stmt <> helicase activity ; GO:0004386 | non-trac. aut. stmt <> siRNA binding ; GO:0035197 | inferred from direct assay <> ATPase activity ; GO:0016887 | inferred …	-	Dicer-2	Dcr-2		1.27123
FBgn0029131	1878.43	0.359767	0.105098	3.42316	0.000618986	0.0199907	apoptotic process ; GO:0006915 | inf. frm mut phen AND inferred from sequence or structural similarity with HGNC_gene:BCL2; HGNC:990; OMIM:1514301 AND inferred from sequence or structural similarity with MGD:Bok; MGI:MGI:1858494 AND inferred from sequence or structural similarity with WB:ced-9; WP:CE25104 <> apoptotic process ; GO:0006915 | non-trac. aut. stmt <> intrinsic apoptotic signaling pat…	molecular_function ; GO:0003674 | no biological data available	-	Death executioner Bcl-2 homologue	Debcl	DDR Gene	1.28322
FBgn0086251	3897.65	0.32594	0.115281	2.82734	0.00469367	0.0651706	karyosome formation ; GO:0030717 | inf. frm mut phen <> fusome organization ; GO:0045478 | inf. frm mut phen <> oocyte localization involved in germarium-derived egg chamber formation ; GO:0030720 | inf. frm mut phen <> germarium-derived egg chamber formation ; GO:0007293 | inf. frm mut phen <> oogenesis ; GO:0048477 | inf. frm mut phen <> oogenesis ; GO:0048477 | trac. aut. stmt <> mitotic spind…	molecular_function ; GO:0003674 | no biological data available	-	deadlock	del		1.25348
FBgn0033740	1966.44	0.27302	0.0953396	2.86366	0.0041878	0.0602027	mitotic spindle organization ; GO:0007052 | inf. frm mut phen <> regulation of mitotic nuclear division ; GO:0007088 | inf. frm mut phen	-	-	dim gamma-tubulin 5	dgt5		1.20833
FBgn0011761	61598.1	0.495843	0.0978325	5.06829	4.01411e-07	8.24135e-05	cellular response to DNA damage stimulus ; GO:0006974 | inf. frm mut phen <> cell redox homeostasis ; GO:0045454 | inferred from electronic annotation with InterPro:IPR005746, InterPro:IPR013766, InterPro:IPR017937 <> glycerol ether metabolic process ; GO:0006662 | inferred from electronic annotation with InterPro:IPR005746 <> female meiotic division ; GO:0007143 | inf. frm mut phen <> head devel…	disulfide oxidoreductase activity ; GO:0015036 | inferred from sequence or structural similarity <> disulfide oxidoreductase activity ; GO:0015036 | inferred from direct assay <> protein disulfide oxidoreductase activity ; GO:0015035 | inferred from electronic annotation with InterPro:IPR005746 <> disulfide oxidoreductase activity ; GO:0015036 | inferred from sequence or structural similarity wit…	Hsap\TXNL1 <newline> Hsap\TXN <newline> Hsap\TXNDC2	deadhead	dhd		1.41014
FBgn0000449	152.722	-1.0643	0.39201	-2.71498	0.0066279	0.0787222	dorsal closure ; GO:0007391 | inf. frm mut phen <> ecdysone biosynthetic process ; GO:0006697 | inf. frm mut phen <> chitin-based embryonic cuticle biosynthetic process ; GO:0008362 | inf. frm mut phen <> head involution ; GO:0008258 | inf. frm mut phen <> midgut development ; GO:0007494 | inf. frm mut phen <> ecdysone biosynthetic process ; GO:0006697 | inferred from direct assay <> ecdysone met…	electron carrier activity ; GO:0009055 | non-trac. aut. stmt <> electron carrier activity ; GO:0009055 | inferred from sequence or structural similarity <> ecdysteroid 22-hydroxylase activity ; GO:0042767 | inferred from direct assay <> oxidoreductase activity, acting on paired donors, with incorporation or reduction of molecular oxygen ; GO:0016705 | inferred from electronic annotation with Inte…	-	disembodied	dib		2.09115
FBgn0000454	5030.58	0.267978	0.0842638	3.18023	0.00147158	0.0340433	proteolysis ; GO:0006508 | inferred from direct assay	dipeptidyl-peptidase activity ; GO:0008239 | inferred from direct assay <> tripeptidyl-peptidase activity ; GO:0008240 | inferred from direct assay <> aminopeptidase activity ; GO:0004177 | inferred from sequence or structural similarity with EMBL:AF061738; protein_id:AAD17527 <> metalloexopeptidase activity ; GO:0008235 | inferred from electronic annotation with InterPro:IPR011356 <> manganese i…	-	Dipeptidase B	Dip-B		1.20412
FBgn0000459	117.708	-1.07117	0.26424	-4.05379	5.03946e-05	0.0035619	positive regulation of transcription from RNA polymerase II promoter ; GO:0045944 | inferred from direct assay <> brain development ; GO:0007420 | non-trac. aut. stmt <> circadian rhythm ; GO:0007623 | non-trac. aut. stmt <> eclosion rhythm ; GO:0008062 | inf. frm mut phen <> locomotor rhythm ; GO:0045475 | inf. frm mut phen <> photoreceptor cell maintenance ; GO:0045494 | non-trac. aut. stmt <> …	DNA binding ; GO:0003677 | inferred from direct assay <> sequence-specific DNA binding transcription factor activity ; GO:0003700 | inferred from sequence or structural similarity with EMBL:U88064 <> metal ion binding ; GO:0046872 | inferred from electronic annotation with InterPro:IPR007087 <> enhancer sequence-specific DNA binding ; GO:0001158 | inferred from direct assay	-	disconnected	disco		2.10114
FBgn0031820	6364.06	0.266534	0.0879566	3.03029	0.00244318	0.0455071	regulation of apoptotic process ; GO:0042981 | inferred from genetic interaction with p53 <> determination of adult lifespan ; GO:0008340 | inf. frm mut phen <> positive regulation of transcription, DNA-templated ; GO:0045893 | inf. frm mut phen <> response to oxidative stress ; GO:0006979 | inf. frm mut phen	protein binding ; GO:0005515 | inferred from physical interaction with p53	Hsap\DAXX	Daxx-like protein	DLP		1.20291
FBgn0259113	3147.88	0.270631	0.104045	2.60109	0.00929288	0.0960822	DNA strand elongation involved in DNA replication ; GO:0006271 | non-trac. aut. stmt <> DNA replication ; GO:0006260 | inferred from direct assay <> neurogenesis ; GO:0022008 | inf. frm mut phen <> DNA replication initiation ; GO:0006270 | inferred from electronic annotation with InterPro:IPR029702	DNA-directed DNA polymerase activity ; GO:0003887 | inferred from direct assay <> DNA-directed DNA polymerase activity ; GO:0003887 | non-trac. aut. stmt <> DNA-directed DNA polymerase activity ; GO:0003887 | inferred from sequence or structural similarity with UniProtKB:P09884 <> 3'-5'-exodeoxyribonuclease activity ; GO:0008296 | non-trac. aut. stmt <> DNA binding ; GO:0003677 | inferred from el…	Hsap\POLA1	DNA polymerase alpha 180kD	DNApol-alpha180		1.20634
FBgn0263600	2115.21	0.445062	0.140566	3.16621	0.0015444	0.0348622	neurogenesis ; GO:0022008 | inf. frm mut phen <> lagging strand elongation ; GO:0006273 | non-trac. aut. stmt <> leading strand elongation ; GO:0006272 | non-trac. aut. stmt <> cellular response to DNA damage stimulus ; GO:0006974 | inf. frm mut phen	DNA-directed DNA polymerase activity ; GO:0003887 | inferred from direct assay <> DNA-directed DNA polymerase activity ; GO:0003887 | non-trac. aut. stmt <> DNA-directed DNA polymerase activity ; GO:0003887 | inferred from sequence or structural similarity with EMBL:AY129569 <> 3'-5'-exodeoxyribonuclease activity ; GO:0008296 | inferred from direct assay <> single-stranded DNA 3'-5' exodeoxyribon…	Hsap\ENSG00000062822	DNA-polymerase-delta	DNApol-delta	DDR Gene	1.36137
FBgn0264326	2711.37	0.301984	0.115072	2.62431	0.00868245	0.0914148	neurogenesis ; GO:0022008 | inf. frm mut phen <> DNA-dependent DNA replication ; GO:0006261 | inferred from direct assay <> cellular response to DNA damage stimulus ; GO:0006974 | inf. frm mut phen <> DNA repair ; GO:0006281 | inf. frm mut phen <> organ growth ; GO:0035265 | inf. frm mut phen <> endomitotic cell cycle ; GO:0007113 | inf. frm mut phen <> mitotic cell cycle ; GO:0000278 | inf. frm …	nucleotide binding ; GO:0000166 | inferred from electronic annotation with InterPro:IPR006134, InterPro:IPR006172 <> zinc ion binding ; GO:0008270 | inferred from electronic annotation with InterPro:IPR013697 <> DNA binding ; GO:0003677 | inferred from electronic annotation with InterPro:IPR006134 <> DNA-directed DNA polymerase activity ; GO:0003887 | inferred from direct assay <> DNA-directed DN…	Hsap\POLE	DNA polymerase epsilon 255kD subunit	DNApol-epsilon255	DDR Gene	1.23284
FBgn0037141	1489.1	0.46384	0.1572	2.95064	0.0031712	0.0523855	translesion synthesis ; GO:0019985 | inferred from direct assay AND inferred from sequence or structural similarity with HGNC_gene:POLH; HGNC:9181; OMIM:603968 <> translesion synthesis ; GO:0019985 | non-trac. aut. stmt <> response to radiation ; GO:0009314 | inf. frm mut phen <> UV protection ; GO:0009650 | inf. frm mut phen <> double-strand break repair via homologous recombination ; GO:0000724…	DNA-directed DNA polymerase activity ; GO:0003887 | non-trac. aut. stmt <> DNA-directed DNA polymerase activity ; GO:0003887 | inferred from direct assay AND inf. frm mut phen <> damaged DNA binding ; GO:0003684 | inferred from electronic annotation with InterPro:IPR001126, InterPro:IPR017961, InterPro:IPR017963	Hsap\POLH	DNApol-eta	DNApol-eta	DDR Gene	1.37921
FBgn0000477	252.827	-1.34186	0.314978	-4.26016	2.04277e-05	0.00171018	DNA catabolic process ; GO:0006308 | trac. aut. stmt <> nurse cell apoptotic process ; GO:0045476 | inf. frm mut phen <> DNA metabolic process ; GO:0006259 | inferred from electronic annotation with InterPro:IPR004947	deoxyribonuclease II activity ; GO:0004531 | non-trac. aut. stmt <> deoxyribonuclease II activity ; GO:0004531 | trac. aut. stmt <> deoxyribonuclease II activity ; GO:0004531 | inferred from sequence or structural similarity with MGD:Dnase2; MGI:MGI:1329019	Hsap\DNASE2B <newline> Hsap\DNASE2	Deoxyribonuclease II	DNaseII		2.53478
FBgn0022338	8584.5	-0.21117	0.0812303	-2.59965	0.00933188	0.0961114	nucleoside diphosphate phosphorylation ; GO:0006165 | inferred from direct assay <> phosphorylation ; GO:0016310 | non-trac. aut. stmt <> TMP biosynthetic process ; GO:0006230 | inferred from sequence or structural similarity with UniProtKB:O00142 <> nucleotide phosphorylation ; GO:0046939 | inferred from direct assay	deoxynucleoside kinase activity ; GO:0019136 | non-trac. aut. stmt <> deoxynucleoside kinase activity ; GO:0019136 | inferred from direct assay <> thymidine kinase activity ; GO:0004797 | inferred from sequence or structural similarity with UniProtKB:O00142 <> kinase activity ; GO:0016301 | inferred from direct assay <> ATP binding ; GO:0005524 | inferred from electronic annotation with InterPro:…	Hsap\ENSG00000260851	deoxyribonucleoside kinase	dnk		1.15763
FBgn0028789	176.898	-0.945788	0.36522	-2.58964	0.00960775	0.0974678	embryonic development via the syncytial blastoderm ; GO:0001700 | inf. frm mut phen <> heart development ; GO:0007507 | trac. aut. stmt <> cardiocyte differentiation ; GO:0035051 | inf. frm mut phen <> regulation of transcription, DNA-templated ; GO:0006355 | inferred from sequence or structural similarity with UniProtKB:O73718 <> positive regulation of transcription from RNA polymerase II promot…	sequence-specific DNA binding transcription factor activity ; GO:0003700 | inferred from sequence or structural similarity with UniProtKB:O73718 <> RNA polymerase II distal enhancer sequence-specific DNA binding transcription factor activity ; GO:0003705 | inferred from direct assay <> enhancer sequence-specific DNA binding ; GO:0001158 | inferred from direct assay	Hsap\TBX6	Dorsocross1	Doc1		1.92624
FBgn0035954	142.622	-1.26233	0.383835	-3.28873	0.0010064	0.0276374	cardiocyte differentiation ; GO:0035051 | inf. frm mut phen <> positive regulation of transcription from RNA polymerase II promoter ; GO:0045944 | inf. frm mut phen <> anterior Malpighian tubule development ; GO:0061327 | inf. frm mut phen	sequence-specific DNA binding transcription factor activity ; GO:0003700 | inferred from sequence or structural similarity with UniProtKB:O73718	Hsap\TBX6	Dorsocross3	Doc3		2.39883
FBgn0035542	579.187	-0.830071	0.143594	-5.7807	7.4392e-09	2.56593e-06	regulation of autophagy ; GO:0010506 | inf. frm mut phen <> ecdysone receptor-mediated signaling pathway ; GO:0035076 | inf. frm mut phen <> positive regulation of transcription from RNA polymerase II promoter ; GO:0045944 | inferred from direct assay <> negative regulation of cell proliferation ; GO:0008285 | inferred from electronic annotation with InterPro:IPR029556	steroid hormone receptor binding ; GO:0035258 | inferred from physical interaction with EcR <> ligand-dependent nuclear receptor transcription coactivator activity ; GO:0030374 | inferred from direct assay	Hsap\TP53INP1 <newline> Hsap\TP53INP2	-	DOR		1.77777
FBgn0053196	336.842	-0.932179	0.34388	-2.71077	0.00671276	0.0791848	chitin-based embryonic cuticle biosynthetic process ; GO:0008362 | inf. frm mut phen <> chitin-based cuticle attachment to epithelium ; GO:0040005 | inf. frm mut phen <> apposition of dorsal and ventral imaginal disc-derived wing surfaces ; GO:0007475 | inf. frm mut phen <> open tracheal system development ; GO:0007424 | inf. frm mut phen <> lateral inhibition ; GO:0046331 | inf. frm mut phen	extracellular matrix structural constituent ; GO:0005201 | inferred from sequence model <> 4 iron, 4 sulfur cluster binding ; GO:0051539 | inferred from electronic annotation with InterPro:IPR003651 <> calcium ion binding ; GO:0005509 | inferred from electronic annotation with InterPro:IPR001881, InterPro:IPR018097	-	dumpy	dp		1.90816
FBgn0037469	727.055	-0.32725	0.118196	-2.76872	0.00562776	0.0724301	coenzyme A biosynthetic process ; GO:0015937 | inferred from electronic annotation with InterPro:IPR001977	ATP binding ; GO:0005524 | inferred from electronic annotation with InterPro:IPR001977 <> dephospho-CoA kinase activity ; GO:0004140 | inferred from electronic annotation with InterPro:IPR001977	Hsap\DCAKD	Dephospho-CoA kinase	Dpck		1.25462
FBgn0000490	208.117	-1.03637	0.304216	-3.40669	0.000657568	0.0208709	eye-antennal disc morphogenesis ; GO:0007455 | inf. frm mut phen <> germ-line stem cell division ; GO:0042078 | inf. frm mut phen <> germ-line stem cell maintenance ; GO:0030718 | inf. frm mut phen <> imaginal disc development ; GO:0007444 | trac. aut. stmt <> hindgut morphogenesis ; GO:0007442 | inf. frm mut phen <> imaginal disc-derived wing vein morphogenesis ; GO:0008586 | inf. frm mut phen <…	transforming growth factor beta receptor binding ; GO:0005160 | inferred from sequence or structural similarity with HGNC_gene:BMP4; HGNC:1071; OMIM:112262 <> transforming growth factor beta receptor binding ; GO:0005160 | non-trac. aut. stmt <> morphogen activity ; GO:0016015 | trac. aut. stmt <> morphogen activity ; GO:0016015 | non-trac. aut. stmt <> protein homodimerization activity ; GO:0042…	Hsap\BMP2 <newline> Hsap\BMP4	decapentaplegic	dpp		2.05106
FBgn0032233	60.4842	-1.2393	0.363647	-3.40797	0.000654482	0.0208709	sensory perception of chemical stimulus ; GO:0007606 | inferred from sequence or structural similarity with dpr1	molecular_function ; GO:0003674 | no biological data available	-	defective proboscis extension response 19	dpr19		2.36083
FBgn0033188	598.585	-0.867096	0.246461	-3.51819	0.000434494	0.0158756	response to hypoxia ; GO:0001666 | inf. frm mut phen inferred from expression pattern <> cellular response to ethanol ; GO:0071361 | inf. frm mut phen <> oxidation-reduction process ; GO:0055114 | inferred from electronic annotation with InterPro:IPR002085	zinc ion binding ; GO:0008270 | inferred from electronic annotation with InterPro:IPR002085 <> oxidoreductase activity ; GO:0016491 | inferred from electronic annotation with InterPro:IPR002085	-	Death resistor Adh domain containing target	Drat		1.82399
FBgn0020381	386.369	0.42089	0.156735	2.68536	0.00724515	0.0823805	apoptotic process ; GO:0006915 | non-trac. aut. stmt <> defense response ; GO:0006952 | inf. frm mut phen <> defense response to Gram-negative bacterium ; GO:0050829 | inf. frm mut phen <> positive regulation of antibacterial peptide biosynthetic process ; GO:0006963 | non-trac. aut. stmt <> positive regulation of antibacterial peptide biosynthetic process ; GO:0006963 | trac. aut. stmt <> apopto…	peptidase activator activity involved in apoptotic process ; GO:0016505 | inf. frm mut phen <> protein binding ; GO:0005515 | inferred from physical interaction with Rel <> cysteine-type endopeptidase activity ; GO:0004197 | inferred from sequence or structural similarity with HGNC_gene:CASP10; HGNC:1500; OMIM:601762 AND inferred from sequence or structural similarity with HGNC_gene:CASP8; HGNC:1…	-	Death related ced-3/Nedd2-like caspase	Dredd		1.33875
FBgn0024732	3962.19	0.25056	0.0811258	3.08854	0.00201144	0.0409072	regulation of apoptotic process ; GO:0042981 | inferred from sequence or structural similarity with HGNC_gene:DFFA; HGNC:2772; OMIM:601882 <> apoptotic DNA fragmentation ; GO:0006309 | non-trac. aut. stmt <> nurse cell apoptotic process ; GO:0045476 | inf. frm mut phen <> negative regulation of apoptotic process ; GO:0043066 | inferred from genetic interaction with MGD:Cidea; MGI:MGI:1270845	-	-	DNA fragmentation factor-related protein 1	Drep1		1.18967
FBgn0024244	426.189	-1.03435	0.19763	-5.23376	1.66095e-07	4.0921e-05	foregut morphogenesis ; GO:0007440 | inf. frm mut phen <> hindgut morphogenesis ; GO:0007442 | inf. frm mut phen <> imaginal disc-derived leg joint morphogenesis ; GO:0016348 | inf. frm mut phen <> embryonic foregut morphogenesis ; GO:0048617 | inf. frm mut phen <> embryonic hindgut morphogenesis ; GO:0048619 | inf. frm mut phen <> negative regulation of transcription from RNA polymerase II promo…	nucleic acid binding ; GO:0003676 | inferred from electronic annotation with InterPro:IPR013087 <> metal ion binding ; GO:0046872 | inferred from electronic annotation with InterPro:IPR007087	-	drumstick	drm		2.04819
FBgn0035434	68.0031	3.02153	0.519726	5.8137	6.11065e-09	2.29096e-06	defense response ; GO:0006952 | non-trac. aut. stmt <> defense response to fungus ; GO:0050832 | inferred from direct assay <> defense response to fungus ; GO:0050832 | inferred from sequence or structural similarity with Drs	molecular_function ; GO:0003674 | no biological data available	-	Drosomycin-like 5	Drsl5		8.1203
FBgn0000497	276.871	-1.1283	0.332661	-3.39175	0.00069447	0.021541	establishment of planar polarity ; GO:0001736 | inf. frm mut phen <> cell proliferation ; GO:0008283 | inf. frm mut phen <> cell morphogenesis involved in differentiation ; GO:0000904 | inf. frm mut phen <> peptide cross-linking ; GO:0018149 | inferred from physical interaction with ft <> calcium-dependent cell-cell adhesion via plasma membrane cell adhesion molecules ; GO:0016339 | inferred from…	cell adhesion molecule binding ; GO:0050839 | inferred from sequence or structural similarity <> receptor activity ; GO:0004872 | inferred from sequence or structural similarity <> signal transducer activity ; GO:0004871 | non-trac. aut. stmt <> cadherin binding ; GO:0045296 | inferred from physical interaction with ft <> calcium ion binding ; GO:0005509 | inferred from direct assay	Hsap\FAT4 <newline> Hsap\DCHS1 <newline> Hsap\DCHS2	dachsous	ds		2.18601
FBgn0033159	703.932	-1.24585	0.304843	-4.08685	4.37266e-05	0.00322269	mushroom body development ; GO:0016319 | inf. frm mut phen <> axon guidance ; GO:0007411 | inferred from genetic interaction with dock AND inf. frm mut phen <> axon guidance ; GO:0007411 | inf. frm mut phen <> phagocytosis ; GO:0006909 | inf. frm mut phen <> axon guidance ; GO:0007411 | trac. aut. stmt <> peripheral nervous system development ; GO:0007422 | inf. frm mut phen <> neuron development…	axon guidance receptor activity ; GO:0008046 | non-trac. aut. stmt <> axon guidance receptor activity ; GO:0008046 | inf. frm mut phen <> antigen binding ; GO:0003823 | inferred from direct assay <> identical protein binding ; GO:0042802 | inferred from physical interaction with Dscam1 <> protein homodimerization activity ; GO:0042803 | inferred from physical interaction with Dscam1	-	Down syndrome cell adhesion molecule 1	Dscam1		2.37158
FBgn0038071	1391.76	-0.897326	0.247557	-3.62473	0.000289268	0.0117659	gastrulation ; GO:0007369 | inferred from expression pattern	-	-	Dpp target gene	Dtg		1.86261
FBgn0031464	5168.71	0.376623	0.128314	2.93517	0.00333367	0.0536311	defense response to bacterium ; GO:0042742 | inf. frm mut phen <> mucosal immune response ; GO:0002385 | inf. frm mut phen <> wing disc development ; GO:0035220 | inf. frm mut phen <> adult chitin-containing cuticle pigmentation ; GO:0048085 | inf. frm mut phen <> reactive oxygen species metabolic process ; GO:0072593 | inf. frm mut phen <> negative regulation of apoptotic process ; GO:0043066 | …	peroxidase activity ; GO:0004601 | inferred from direct assay <> superoxide-generating NADPH oxidase activity ; GO:0016175 | inferred from sequence or structural similarity with EMBL:AF123275 <> heme binding ; GO:0020037 | inferred from electronic annotation with InterPro:IPR002007, InterPro:IPR010255, InterPro:IPR019791 <> calcium ion binding ; GO:0005509 | inferred from electronic annotation wi…	-	Dual oxidase	Duox		1.2983
FBgn0066365	252.15	1.99245	0.429752	4.63629	3.54718e-06	0.000430807	regulation of embryonic cell shape ; GO:0016476 | inf. frm mut phen <> cell-matrix adhesion ; GO:0007160 | inf. frm mut phen <> actin filament organization ; GO:0007015 | inf. frm mut phen <> apical constriction ; GO:0003383 | inf. frm mut phen	structural constituent of chitin-based cuticle ; GO:0005214 | inferred from sequence or structural similarity with dy	-	dusky-like	dyl		3.97913
FBgn0002629	320.921	-1.3361	0.334859	-3.99004	6.6061e-05	0.00428304	Notch signaling pathway ; GO:0007219 | inf. frm mut phen <> cell fate specification ; GO:0001708 | inf. frm mut phen <> sensory organ development ; GO:0007423 | inf. frm mut phen <> Notch signaling pathway ; GO:0007219 | non-trac. aut. stmt	ubiquitin protein ligase binding ; GO:0031625 | inferred from physical interaction with neur <> protein binding ; GO:0005515 | inferred from physical interaction with neur	-	Enhancer of split m4, Bearded family member	E(spl)m4-BFM		2.52468
FBgn0002631	156.337	-1.90285	0.462574	-4.11361	3.8952e-05	0.00294634	negative regulation of transcription, DNA-templated ; GO:0045892 | non-trac. aut. stmt <> cell fate commitment ; GO:0045165 | non-trac. aut. stmt <> nervous system development ; GO:0007399 | non-trac. aut. stmt <> compound eye development ; GO:0048749 | trac. aut. stmt <> regulation of transcription, DNA-templated ; GO:0006355 | inferred from electronic annotation with InterPro:IPR003650	sequence-specific DNA binding transcription factor activity ; GO:0003700 | trac. aut. stmt <> DNA binding ; GO:0003677 | non-trac. aut. stmt <> sequence-specific DNA binding ; GO:0043565 | inferred from direct assay <> protein heterodimerization activity ; GO:0046982 | inferred from physical interaction with E(spl)m8-HLH <> protein homodimerization activity ; GO:0042803 | inferred from physical i…	-	Enhancer of split m5, helix-loop-helix	E(spl)m5-HLH		3.73951
FBgn0002633	218.091	-1.23502	0.380392	-3.24671	0.00116748	0.0299184	regulation of transcription from RNA polymerase II promoter ; GO:0006357 | non-trac. aut. stmt <> compound eye development ; GO:0048749 | trac. aut. stmt <> dendrite morphogenesis ; GO:0048813 | inf. frm mut phen <> neuron development ; GO:0048666 | inf. frm mut phen <> brain morphogenesis ; GO:0048854 | inf. frm mut phen <> startle response ; GO:0001964 | inf. frm mut phen <> locomotion involved…	sequence-specific DNA binding transcription factor activity ; GO:0003700 | trac. aut. stmt <> sequence-specific DNA binding ; GO:0043565 | inferred from direct assay <> sequence-specific DNA binding transcription factor activity ; GO:0003700 | non-trac. aut. stmt <> RNA polymerase II core promoter proximal region sequence-specific DNA binding transcription factor activity involved in negative reg…	-	Enhancer of split m7, helix-loop-helix	E(spl)m7-HLH		2.35385
FBgn0000591	78.9338	-1.60929	0.375837	-4.28189	1.85316e-05	0.00159798	ectoderm development ; GO:0007398 | trac. aut. stmt <> mesoderm development ; GO:0007498 | inf. frm mut phen <> imaginal disc-derived wing margin morphogenesis ; GO:0008587 | non-trac. aut. stmt <> sensory organ precursor cell fate determination ; GO:0016360 | inf. frm mut phen <> cell fate commitment ; GO:0045165 | non-trac. aut. stmt <> negative regulation of transcription from RNA polymerase I…	sequence-specific DNA binding transcription factor activity ; GO:0003700 | trac. aut. stmt <> DNA binding ; GO:0003677 | non-trac. aut. stmt <> sequence-specific DNA binding ; GO:0043565 | inferred from direct assay <> protein heterodimerization activity ; GO:0046982 | inferred from physical interaction with E(spl)m5-HLH <> protein homodimerization activity ; GO:0042803 | inferred from physical i…	-	Enhancer of split m8, helix-loop-helix	E(spl)m8-HLH		3.05102
FBgn0002732	170.872	-1.37166	0.362021	-3.78889	0.000151322	0.0074563	Notch signaling pathway ; GO:0007219 | inf. frm mut phen <> cell fate specification ; GO:0001708 | inf. frm mut phen <> sensory organ development ; GO:0007423 | inf. frm mut phen <> Notch signaling pathway ; GO:0007219 | non-trac. aut. stmt	ubiquitin protein ligase binding ; GO:0031625 | inferred from physical interaction with neur <> protein binding ; GO:0005515 | inferred from physical interaction with neur	-	Enhancer of split malpha, Bearded family member	E(spl)malpha-BFM		2.58768
FBgn0002734	126.026	-1.48134	0.508572	-2.91274	0.00358273	0.0556646	negative regulation of transcription, DNA-templated ; GO:0045892 | non-trac. aut. stmt <> negative regulation of transcription from RNA polymerase II promoter ; GO:0000122 | inferred from sequence or structural similarity with MGD:Hes1; MGI:MGI:104853 <> Notch signaling pathway ; GO:0007219 | non-trac. aut. stmt <> nervous system development ; GO:0007399 | non-trac. aut. stmt <> compound eye deve…	sequence-specific DNA binding transcription factor activity ; GO:0003700 | trac. aut. stmt <> DNA binding ; GO:0003677 | inferred from sequence or structural similarity with MGD:Hes1; MGI:MGI:104853 <> DNA binding ; GO:0003677 | non-trac. aut. stmt <> sequence-specific DNA binding ; GO:0043565 | inferred from direct assay <> protein dimerization activity ; GO:0046983 | inferred from electronic an…	-	Enhancer of split mdelta, helix-loop-helix	E(spl)mdelta-HLH		2.79207
FBgn0002735	257.724	-1.72677	0.48066	-3.5925	0.000327523	0.0128374	negative regulation of transcription, DNA-templated ; GO:0045892 | non-trac. aut. stmt <> negative regulation of transcription from RNA polymerase II promoter ; GO:0000122 | trac. aut. stmt <> negative regulation of transcription from RNA polymerase II promoter ; GO:0000122 | inferred from sequence or structural similarity with MGD:Hes1; MGI:MGI:104853 <> Notch signaling pathway ; GO:0007219 | no…	sequence-specific DNA binding transcription factor activity ; GO:0003700 | trac. aut. stmt <> DNA binding ; GO:0003677 | inferred from sequence or structural similarity with MGD:Hes1; MGI:MGI:104853 <> DNA binding ; GO:0003677 | non-trac. aut. stmt <> sequence-specific DNA binding ; GO:0043565 | inferred from direct assay <> transcription factor binding ; GO:0008134 | inferred from genetic intera…	-	Enhancer of split mgamma, helix-loop-helix	E(spl)mgamma-HLH		3.30986
FBgn0020445	5011.36	0.291051	0.100985	2.88212	0.00395004	0.0587263	regulation of circadian rhythm ; GO:0042752 | inf. frm mut phen <> regulation of circadian rhythm ; GO:0042752 | inferred from direct assay	ATPase activity, coupled to transmembrane movement of substances ; GO:0042626 | non-trac. aut. stmt <> transporter activity ; GO:0005215 | non-trac. aut. stmt <> ATPase activity, coupled to transmembrane movement of substances ; GO:0042626 | inferred from sequence or structural similarity with InterPro:IPR003439 <> ATP binding ; GO:0005524 | inferred from electronic annotation with InterPro:IPR00…	-	Early gene at 23	E23		1.22353
FBgn0026439	143.062	-1.2822	0.343766	-3.72986	0.000191588	0.00874107	regulation of excitatory postsynaptic membrane potential involved in skeletal muscle contraction ; GO:0014853 | inf. frm mut phen <> L-glutamate transport ; GO:0015813 | inferred by curator from GO:0005313 <> aspartate transport ; GO:0015810 | inferred by curator from GO:0015183 <> determination of adult lifespan ; GO:0008340 | inf. frm mut phen <> larval locomotory behavior ; GO:0008345 | inf. f…	glutamate:sodium symporter activity ; GO:0015501 | inferred from sequence or structural similarity <> L-glutamate transmembrane transporter activity ; GO:0005313 | inferred from direct assay <> glutamate:sodium symporter activity ; GO:0015501 | inferred from direct assay <> L-aspartate transmembrane transporter activity ; GO:0015183 | inferred from direct assay <> sodium:dicarboxylate symporter a…	Hsap\SLC1A4 <newline> Hsap\SLC1A2 <newline> Hsap\SLC1A3 <newline> Hsap\SLC1A1 <newline> Hsap\SLC1A6 <newline> Hsap\SLC1A7 <newline> Hsap\ENSG00000105281	Excitatory amino acid transporter 1	Eaat1		2.4321
FBgn0037076	591.859	0.658036	0.147553	4.45967	8.20844e-06	0.000832722	adult somatic muscle development ; GO:0007527 | inf. frm mut phen	DNA binding ; GO:0003677 | inferred from electronic annotation with InterPro:IPR006695, InterPro:IPR011526, InterPro:IPR012287	-	earthbound 2	ebd2		1.57793
FBgn0000542	556.94	-0.750707	0.200121	-3.75127	0.000175941	0.00823555	compound eye retinal cell programmed cell death ; GO:0046667 | trac. aut. stmt <> retinal cell programmed cell death ; GO:0046666 | trac. aut. stmt <> ommatidial rotation ; GO:0016318 | inf. frm mut phen <> compound eye retinal cell programmed cell death ; GO:0046667 | inf. frm mut phen <> ubiquitin-dependent protein catabolic process ; GO:0006511 | inferred from electronic annotation with InterP…	ubiquitin-specific protease activity ; GO:0004843 | NOT inferred from direct assay <> protein phosphatase 1 binding ; GO:0008157 | inferred from physical interaction with flw inferred from physical interaction with Pp1-87B inferred from physical interaction with Pp1-13C inferred from physical interaction with Pp1α-96A	Hsap\USP53 <newline> Hsap\USP54	echinus	ec		1.68262
FBgn0260746	216.57	-1.15239	0.339683	-3.39256	0.000692422	0.021541	autophagic cell death ; GO:0048102 | inferred from expression pattern <> salivary gland cell autophagic cell death ; GO:0035071 | inferred from expression pattern <> carbohydrate metabolic process ; GO:0005975 | inferred from electronic annotation with InterPro:IPR001944, InterPro:IPR013781, InterPro:IPR019801	beta-galactosidase activity ; GO:0004565 | inferred from sequence or structural similarity with UniProtKB:O19015	Hsap\GLB1L2 <newline> Hsap\GLB1L3 <newline> Hsap\GLB1L <newline> Hsap\ENSG00000170266	Ectoderm-expressed 3	Ect3		2.22283
FBgn0023214	255.22	-1.245	0.326391	-3.81445	0.000136484	0.00700539	embryonic pattern specification ; GO:0009880 | inf. frm mut phen <> regulation of Ras protein signal transduction ; GO:0046578 | inferred from physical interaction with aop AND inferred from physical interaction with pnt <> regulation of epidermal growth factor receptor signaling pathway ; GO:0042058 | inferred from expression pattern AND trac. aut. stmt <> regulation of phosphorylation ; GO:0042…	protein binding ; GO:0005515 | inferred from physical interaction with aop AND inferred from physical interaction with pnt <> RNA polymerase II transcription factor binding transcription factor activity involved in negative regulation of transcription ; GO:0001191 | inferred from physical interaction with pnt <> sequence-specific DNA binding ; GO:0043565 | inferred from electronic annotation with…	-	ETS-domain lacking	edl		2.37019
FBgn0027506	6287.64	0.243569	0.0770622	3.16069	0.00157397	0.0352529	protein dephosphorylation ; GO:0006470 | non-trac. aut. stmt <> dephosphorylation ; GO:0016311 | inferred from electronic annotation with InterPro:IPR016130 <> oogenesis ; GO:0048477 | inf. frm mut phen	protein tyrosine phosphatase activity ; GO:0004725 | non-trac. aut. stmt <> protein tyrosine phosphatase activity ; GO:0004725 | inferred from electronic annotation with InterPro:IPR016130	Hsap\ENSG00000163719	Egg-derived tyrosine phosphatase	EDTP		1.18392
FBgn0003731	758.263	-0.985088	0.233537	-4.21813	2.46334e-05	0.00194875	dorsal appendage formation ; GO:0046843 | inf. frm mut phen <> border follicle cell migration ; GO:0007298 | inferred from genetic interaction with Cbl inferred from genetic interaction with Pvr <> maternal determination of dorsal/ventral axis, ovarian follicular epithelium, soma encoded ; GO:0008071 | inf. frm mut phen <> germ-band shortening ; GO:0007390 | inf. frm mut phen <> morphogenesis of …	epidermal growth factor-activated receptor activity ; GO:0005006 | inferred from sequence or structural similarity <> epidermal growth factor-activated receptor activity ; GO:0005006 | trac. aut. stmt <> epidermal growth factor-activated receptor activity ; GO:0005006 | inferred from sequence or structural similarity with UniProtKB:P00533 <> protein tyrosine kinase activity ; GO:0004713 | non-tra…	-	Epidermal growth factor receptor	Egfr		1.97943
FBgn0000562	3998.88	0.276096	0.104506	2.64191	0.00824394	0.0884173	intracellular mRNA localization ; GO:0008298 | inf. frm mut phen <> germarium-derived oocyte fate determination ; GO:0007294 | trac. aut. stmt <> oocyte microtubule cytoskeleton organization ; GO:0016325 | trac. aut. stmt <> intracellular mRNA localization ; GO:0008298 | trac. aut. stmt <> germarium-derived oocyte fate determination ; GO:0007294 | non-trac. aut. stmt <> mRNA transport ; GO:005102…	mRNA binding ; GO:0003729 | inferred from direct assay <> 3'-5' exonuclease activity ; GO:0008408 | inferred from electronic annotation with InterPro:IPR002562	-	egalitarian	egl		1.21091
FBgn0034858	1564.42	0.270753	0.0907317	2.98411	0.00284407	0.0492023	translational initiation ; GO:0006413 | inferred from sequence or structural similarity <> translational initiation ; GO:0006413 | inferred from sequence or structural similarity with UniProtKB:Q63186 <> translational initiation ; GO:0006413 | inferred from sequence or structural similarity with SGD_LOCUS:GCD2; SGD:S000003315 <> neurogenesis ; GO:0022008 | inf. frm mut phen <> L-methionine biosyn…	translation initiation factor activity ; GO:0003743 | inferred from sequence or structural similarity <> translation initiation factor activity ; GO:0003743 | inferred from sequence or structural similarity with UniProtKB:Q63186 <> translation initiation factor activity ; GO:0003743 | inferred from sequence or structural similarity with SGD_LOCUS:GCD2; SGD:S000003315 <> S-methyl-5-thioribose-1-ph…	Hsap\ENSG00000115211	eIF2B-delta	eIF2B-delta		1.20644
FBgn0036574	8136.53	0.265007	0.080014	3.31201	0.000926297	0.0260476	oogenesis ; GO:0048477 | inf. frm mut phen <> neurogenesis ; GO:0022008 | inf. frm mut phen	-	Hsap\ATAD5	elg1 homolog	elg1		1.20164
FBgn0000576	127.724	-1.10281	0.385649	-2.85964	0.00424126	0.0605538	neuroblast development ; GO:0014019 | inf. frm mut phen <> brain development ; GO:0007420 | inf. frm mut phen <> brain segmentation ; GO:0035284 | inf. frm mut phen <> embryonic development via the syncytial blastoderm ; GO:0001700 | inf. frm mut phen <> spiracle morphogenesis, open tracheal system ; GO:0035277 | inf. frm mut phen <> axonogenesis ; GO:0007409 | inf. frm mut phen <> ventral cord d…	sequence-specific DNA binding transcription factor activity ; GO:0003700 | inferred from sequence or structural similarity with UniProtKB:Q04743 <> RNA polymerase II distal enhancer sequence-specific DNA binding ; GO:0000980 | inferred from direct assay <> enhancer sequence-specific DNA binding ; GO:0001158 | inferred from direct assay	Hsap\EMX2	empty spiracles	ems		2.14773
FBgn0000577	140.369	-1.40791	0.407293	-3.45674	0.000546761	0.0184891	negative regulation of transcription, DNA-templated ; GO:0045892 | non-trac. aut. stmt <> neuroblast fate determination ; GO:0007400 | inferred from genetic interaction with inv, gsb AND inferred from genetic interaction with inv, gsb, ptc <> genital disc development ; GO:0035215 | inf. frm mut phen <> spiracle morphogenesis, open tracheal system ; GO:0035277 | inf. frm mut phen <> anterior/poste…	sequence-specific DNA binding transcription factor activity ; GO:0003700 | inferred from sequence or structural similarity with UniProtKB:Q05925 <> RNA polymerase II core promoter proximal region sequence-specific DNA binding transcription factor activity involved in negative regulation of transcription ; GO:0001078 | inferred from direct assay <> RNA polymerase II distal enhancer sequence-specif…	Hsap\EN1 <newline> Hsap\EN2	engrailed	en		2.65352
FBgn0085421	464.658	0.445059	0.148643	2.99415	0.00275207	0.0485298	regulation of protein phosphorylation ; GO:0001932 | inferred from electronic annotation with InterPro:IPR002373 <> regulation of Rap protein signal transduction ; GO:0032487 | inferred from genetic interaction with R	cyclic nucleotide-dependent guanyl-nucleotide exchange factor activity ; GO:0017132 | inferred from sequence or structural similarity with EMBL:U78516 <> Rap guanyl-nucleotide exchange factor activity ; GO:0017034 | inferred from sequence or structural similarity with EMBL:AF115480 <> cAMP-dependent protein kinase regulator activity ; GO:0008603 | inferred from electronic annotation with InterPro…	Hsap\RAPGEF3 <newline> Hsap\RAPGEF4 <newline> Hsap\RAPGEFL1 <newline> Hsap\RAPGEF5	Exchange protein directly activated by cAMP ortholog (H. sapiens)	Epac		1.36137
FBgn0001981	189.571	-0.734843	0.22164	-3.31549	0.00091484	0.0259496	maintenance of imaginal histoblast diploidy ; GO:0007489 | inf. frm mut phen <> regulation of transcription from RNA polymerase II promoter ; GO:0006357 | inferred from sequence or structural similarity with EMBL:U79550 <> fusion cell fate specification ; GO:0035156 | trac. aut. stmt <> open tracheal system development ; GO:0007424 | non-trac. aut. stmt <> peripheral nervous system development ; …	DNA binding ; GO:0003677 | non-trac. aut. stmt <> sequence-specific DNA binding transcription factor activity ; GO:0003700 | inferred from sequence or structural similarity with EMBL:U79550 <> RNA polymerase II core promoter proximal region sequence-specific DNA binding transcription factor activity involved in negative regulation of transcription ; GO:0001078 | inferred from direct assay <> DNA …	Hsap\SNAI3 <newline> Hsap\SCRT1 <newline> Hsap\SNAI1 <newline> Hsap\SCRT2 <newline> Hsap\SNAI2	escargot	esg		1.66422
FBgn0262740	2359.79	0.359018	0.122057	2.94139	0.00326742	0.0532245	border follicle cell migration ; GO:0007298 | inf. frm mut phen <> regulation of GTPase activity ; GO:0043087 | inferred from direct assay <> regulation of GTPase activity ; GO:0043087 | inferred from sequence or structural similarity with Evi5	Rab GTPase binding ; GO:0017137 | inferred from physical interaction with Rab11 <> GTPase activator activity ; GO:0005096 | inferred from physical interaction with Rab11 <> GTPase activator activity ; GO:0005096 | inferred from sequence or structural similarity with Evi5	Hsap\EVI5L <newline> Hsap\EVI5	Ecotropic viral integration site 5 ortholog (H. sapiens)	Evi5		1.28255
FBgn0005427	1862.98	0.241367	0.0906193	2.66353	0.00773247	0.0854752	central nervous system development ; GO:0007417 | inf. frm mut phen <> muscle organ development ; GO:0007517 | inf. frm mut phen <> imaginal disc morphogenesis ; GO:0007560 | inf. frm mut phen <> muscle organ development ; GO:0007517 | trac. aut. stmt <> negative regulation of synaptic growth at neuromuscular junction ; GO:0045886 | inf. frm mut phen <> regulation of transcription from RNA polyme…	DNA binding ; GO:0003677 | inferred from sequence or structural similarity with EMBL:X57014; protein_id:CAA40333 <> DNA binding ; GO:0003677 | non-trac. aut. stmt <> sequence-specific DNA binding transcription factor activity ; GO:0003700 | inferred from sequence or structural similarity with EMBL:AF098077; protein_id:AAD21938.1 <> sequence-specific DNA binding transcription factor activity ; GO:…	Hsap\NRF1	erect wing	ewg		1.18211
FBgn0000615	8188.18	0.475494	0.129019	3.68544	0.000228304	0.00989985	embryonic development via the syncytial blastoderm ; GO:0001700 | inf. frm mut phen <> bicoid mRNA localization ; GO:0045450 | trac. aut. stmt <> bicoid mRNA localization ; GO:0045450 | inf. frm mut phen <> bicoid mRNA localization ; GO:0045450 | inferred from expression pattern <> spermatogenesis ; GO:0007283 | trac. aut. stmt <> ovarian nurse cell to oocyte transport ; GO:0007300 | trac. aut. s…	-	-	exuperantia	exu		1.39039
FBgn0000320	120.721	-1.1292	0.358261	-3.1519	0.0016221	0.0355912	eye-antennal disc morphogenesis ; GO:0007455 | inf. frm mut phen <> gonad development ; GO:0008406 | non-trac. aut. stmt <> Bolwig's organ morphogenesis ; GO:0001746 | inf. frm mut phen <> negative regulation of cell fate specification ; GO:0009996 | inf. frm mut phen <> spermatogenesis ; GO:0007283 | inf. frm mut phen <> protein dephosphorylation ; GO:0006470 | inferred from direct assay <> comp…	hydrolase activity ; GO:0016787 | non-trac. aut. stmt <> protein tyrosine phosphatase activity ; GO:0004725 | inferred from direct assay <> transcription factor binding ; GO:0008134 | inferred from physical interaction with so <> phosphoprotein phosphatase activity ; GO:0004721 | inf. frm mut phen <> protein tyrosine phosphatase activity, metal-dependent ; GO:0030946 | inferred from direct assay	Hsap\ENSG00000112319 <newline> Hsap\EYA1 <newline> Hsap\EYA3 <newline> Hsap\EYA2	eyes absent	eya		2.18738
FBgn0014163	18125.3	-0.334546	0.121799	-2.7467	0.00601977	0.0747961	axonogenesis ; GO:0007409 | inferred from genetic interaction with Abl <> axonogenesis ; GO:0007409 | trac. aut. stmt <> neurogenesis ; GO:0022008 | inf. frm mut phen	-	Hsap\FAXC	failed axon connections	fax		1.26098
FBgn0038385	172.435	-0.837553	0.315191	-2.65729	0.00787715	0.0860055	protein ubiquitination ; GO:0016567 | inferred from direct assay <> cellular protein catabolic process ; GO:0044257 | inf. frm mut phen <> negative regulation of imaginal disc growth ; GO:0045571 | inf. frm mut phen <> negative regulation of growth ; GO:0045926 | inf. frm mut phen <> regulation of hippo signaling ; GO:0035330 | inf. frm mut phen <> regulation of protein localization ; GO:0032880 …	ubiquitin-protein transferase activity ; GO:0004842 | contributes_to inferred from sequence model	Hsap\FBXL7	F-box and leucine-rich repeat protein 7	Fbxl7		1.78702
FBgn0037760	2925.9	0.366944	0.119805	3.06284	0.00219247	0.0430654	regulation of gene silencing by RNA ; GO:0060966 | inf. frm mut phen <> siRNA loading onto RISC involved in chromatin silencing by small RNA ; GO:0070923 | inf. frm mut phen <> SCF-dependent proteasomal ubiquitin-dependent protein catabolic process ; GO:0031146 | inferred from sequence model <> protein ubiquitination ; GO:0016567 | inferred from electronic annotation with InterPro:IPR029799	zinc ion binding ; GO:0008270 | inferred from electronic annotation with InterPro:IPR003126 <> ubiquitin-protein transferase activity ; GO:0004842 | contributes_to inferred from sequence model	Hsap\FBXO11	F-box protein 11	FBXO11		1.28962
FBgn0045063	2969.65	0.281482	0.0921378	3.05501	0.00225056	0.0434152	brain development ; GO:0007420 | inf. frm mut phen <> chitin catabolic process ; GO:0006032 | NOT inferred from direct assay <> N-glycan processing ; GO:0006491 | inf. frm mut phen <> protein deglycosylation ; GO:0006517 | inf. frm mut phen <> rhodopsin biosynthetic process ; GO:0016063 | inf. frm mut phen	beta-N-acetylhexosaminidase activity ; GO:0004563 | inferred from sequence or structural similarity with MGD:Hexb; MGI:MGI:96074 <> beta-N-acetylglucosaminidase activity ; GO:0016231 | inferred from direct assay <> beta-N-acetylgalactosaminidase activity ; GO:0032428 | NOT inferred from direct assay <> beta-N-acetylhexosaminidase activity ; GO:0004563 | inferred from sequence or structural simila…	-	fused lobes	fdl		1.21544
FBgn0000658	261.667	-0.992632	0.338449	-2.93289	0.00335824	0.0539257	cell-cell signaling ; GO:0007267 | inferred from direct assay AND inferred from sequence or structural similarity <> imaginal disc growth ; GO:0007446 | inf. frm mut phen <> cell-cell signaling ; GO:0007267 | inferred from expression pattern AND inf. frm mut phen <> imaginal disc-derived wing vein specification ; GO:0007474 | inf. frm mut phen <> imaginal disc-derived leg joint morphogenesis ; GO…	protein kinase activity ; GO:0004672 | inferred from direct assay <> Wnt-protein binding ; GO:0017147 | inferred from physical interaction with Wnt4	Hsap\FJX1	four-jointed	fj		1.98981
FBgn0000659	418.232	-0.805586	0.293919	-2.74084	0.00612821	0.0754322	salivary gland morphogenesis ; GO:0007435 | inf. frm mut phen <> regulation of transcription, DNA-templated ; GO:0006355 | inferred from sequence or structural similarity with MGD:Foxa2; MGI:MGI:1347476 <> Malpighian tubule morphogenesis ; GO:0007443 | trac. aut. stmt <> ectodermal digestive tract development ; GO:0007439 | trac. aut. stmt <> regulation of transcription, DNA-templated ; GO:000635…	sequence-specific DNA binding transcription factor activity ; GO:0003700 | inferred from sequence or structural similarity with MGD:Foxa2; MGI:MGI:1347476 <> sequence-specific DNA binding ; GO:0043565 | inferred from direct assay <> sequence-specific DNA binding transcription factor activity ; GO:0003700 | inferred from direct assay <> transcription factor binding ; GO:0008134 | inferred from bio…	Hsap\FOXB1 <newline> Hsap\FOXC1 <newline> Hsap\FOXD4L6 <newline> Hsap\FOXD4L2 <newline> Hsap\FOXA1 <newline> Hsap\FOXS1 <newline> Hsap\FOXD4L4 <newline> Hsap\FOXL1 <newline> Hsap\FOXD2 <newline> Hsap\FOXA2 <newline> Hsap\FOXD1 <newline> Hsap\FOXD4L5 <newline> Hsap\FOXL2 <newline> Hsap\FOXE1 <newline> Hsap\FOXD3 <newline> Hsap\FOXD4L3 <newline> Hsap\FOXD4L1 <newline> Hsap\FOXC2 <newline> Hsap\FOXD…	fork head	fkh		1.74786
FBgn0024754	1235.13	-0.251942	0.0891248	-2.82684	0.00470093	0.0651706	biological_process ; GO:0008150 | no biological data available	structural molecule activity ; GO:0005198 | non-trac. aut. stmt	Hsap\FLOT2 <newline> Hsap\FLOT1	Flotillin 1	Flo1		1.19081
FBgn0263773	2685	0.303989	0.102517	2.96526	0.00302431	0.0508419	biological_process ; GO:0008150 | no biological data available	molecular_function ; GO:0003674 | no biological data available	-	fledgling of Klp38B	fok		1.23455
FBgn0000927	4609.21	0.323964	0.101176	3.20199	0.00136482	0.0327823	nuclear division ; GO:0000280 | trac. aut. stmt <> mitotic nuclear division ; GO:0007067 | inf. frm mut phen <> pronuclear fusion ; GO:0007344 | inf. frm mut phen <> chromatin assembly or disassembly ; GO:0006333 | inf. frm mut phen <> chromosome condensation ; GO:0030261 | inf. frm mut phen <> DNA replication ; GO:0006260 | inferred from genetic interaction with gnu <> mitotic nuclear division ;…	protein binding ; GO:0005515 | inferred from physical interaction with Lam	-	female sterile (1) Young arrest	fs(1)Ya		1.25177
FBgn0037724	178.815	-1.41771	0.419126	-3.38253	0.000718209	0.0221183	response to cold ; GO:0009409 | inferred from expression pattern <> response to cold ; GO:0009409 | inf. frm mut phen <> cold acclimation ; GO:0009631 | inferred from expression pattern	molecular_function ; GO:0003674 | no biological data available	-	Frost	Fst		2.6716
FBgn0001077	214.275	-0.898021	0.259987	-3.4541	0.000552137	0.0185979	germ cell migration ; GO:0008354 | inf. frm mut phen <> gonadal mesoderm development ; GO:0007506 | inf. frm mut phen <> regulation of transcription, DNA-templated ; GO:0006355 | inferred from sequence or structural similarity with UniProtKB:Q9CZV0 <> segmentation ; GO:0035282 | inf. frm mut phen <> periodic partitioning by pair rule gene ; GO:0007366 | non-trac. aut. stmt <> periodic partitionin…	sequence-specific DNA binding transcription factor activity ; GO:0003700 | inferred from sequence or structural similarity with UniProtKB:Q9CZV0 <> RNA polymerase II distal enhancer sequence-specific DNA binding transcription factor activity ; GO:0003705 | inferred from direct assay <> RNA polymerase II core promoter proximal region sequence-specific DNA binding transcription factor activity invo…	-	fushi tarazu	ftz		1.86351
FBgn0040372	10290.7	0.385684	0.116909	3.299	0.00097031	0.0270776	ecdysone receptor-mediated signaling pathway ; GO:0035076 | inferred from genetic interaction with EcR <> wing disc development ; GO:0035220 | inf. frm mut phen <> instar larval or pupal development ; GO:0002165 | inf. frm mut phen <> positive regulation of dendrite morphogenesis ; GO:0050775 | inf. frm mut phen <> larval locomotory behavior ; GO:0008345 | inf. frm mut phen <> habituation ; GO:00…	histone-lysine N-methyltransferase activity ; GO:0018024 | inferred from direct assay <> zinc ion binding ; GO:0008270 | inferred from electronic annotation with InterPro:IPR003606, InterPro:IPR007728	Hsap\EHMT2 <newline> Hsap\ENSG00000170364 <newline> Hsap\ENSG00000181090	G9a	G9a		1.30648
FBgn0260446	37.1053	-1.25606	0.461733	-2.72032	0.00652182	0.0782828	G-protein coupled receptor signaling pathway ; GO:0007186 | inferred from sequence or structural similarity <> gamma-aminobutyric acid signaling pathway ; GO:0007214 | inferred from direct assay <> negative regulation of adenylate cyclase activity ; GO:0007194 | inferred from direct assay	G-protein coupled GABA receptor activity ; GO:0004965 | inferred from sequence or structural similarity <> G-protein coupled GABA receptor activity ; GO:0004965 | inferred from sequence or structural similarity with EMBL:AL078630; protein_id:CAB44993.1 <> G-protein coupled GABA receptor activity ; GO:0004965 | contributes_to inferred from direct assay <> protein heterodimerization activity ; GO:0…	Hsap\GABBR2 <newline> Hsap\GABBR1	metabotropic GABA-B receptor subtype 1	GABA-B-R1		2.38843
FBgn0004516	174.054	-1.11525	0.343221	-3.24937	0.00115662	0.0299184	larval locomotory behavior ; GO:0008345 | inf. frm mut phen <> neuromuscular junction development ; GO:0007528 | inf. frm mut phen <> gamma-aminobutyric acid biosynthetic process ; GO:0009449 | inf. frm mut phen <> gamma-aminobutyric acid biosynthetic process ; GO:0009449 | non-trac. aut. stmt <> glutamate catabolic process ; GO:0006538 | inf. frm mut phen <> neurotransmitter receptor metabolic p…	glutamate decarboxylase activity ; GO:0004351 | inferred from direct assay AND inferred from sequence or structural similarity <> glutamate decarboxylase activity ; GO:0004351 | non-trac. aut. stmt <> glutamate decarboxylase activity ; GO:0004351 | inferred from sequence or structural similarity with UniProtKB:Q99259 <> pyridoxal phosphate binding ; GO:0030170 | inferred from electronic annotatio…	Hsap\ENSG00000139631 <newline> Hsap\GAD1 <newline> Hsap\GAD2 <newline> Hsap\GADL1	Glutamic acid decarboxylase 1	Gad1		2.16633
FBgn0031213	1705.97	0.287353	0.0925548	3.10467	0.00190489	0.0393496	synaptic target recognition ; GO:0008039 | inf. frm mut phen	galactoside binding ; GO:0016936 | inferred from direct assay <> galactoside binding ; GO:0016936 | inferred from sequence or structural similarity with EMBL:AF026795 <> urate transmembrane transporter activity ; GO:0015143 | inferred from sequence or structural similarity with UniProtKB:Q9XSM8 <> carbohydrate binding ; GO:0030246 | inferred from electronic annotation with InterPro:IPR001079	Hsap\ENSG00000178934 <newline> Hsap\ENSG00000205076	galectin	galectin		1.2204
FBgn0001123	520.797	-0.667655	0.171714	-3.88819	0.000100995	0.0058958	imaginal disc-derived wing morphogenesis ; GO:0007476 | inf. frm mut phen <> G-protein coupled receptor signaling pathway ; GO:0007186 | inferred from sequence or structural similarity with UniProtKB:O16118 <> neuromuscular junction development ; GO:0007528 | inf. frm mut phen <> synaptic transmission ; GO:0007268 | inf. frm mut phen <> G-protein coupled receptor signaling pathway ; GO:0007186 | …	GTPase activity ; GO:0003924 | inferred from sequence or structural similarity with UniProtKB:O16118 <> GTPase activity ; GO:0003924 | non-trac. aut. stmt <> GTP binding ; GO:0005525 | inferred from electronic annotation with InterPro:IPR000367 <> G-protein coupled receptor binding ; GO:0001664 | inferred from biological aspect of ancestor with PANTHER:PTN000026392 <> G-protein beta/gamma-subunit…	Hsap\GNAS <newline> Hsap\GNAL	G protein alpha s subunit	Galphas		1.58849
FBgn0039915	165.583	-1.09388	0.409437	-2.67167	0.0075475	0.0841961	neurotransmitter transport ; GO:0006836 | inferred from electronic annotation with InterPro:IPR000175 <> gamma-aminobutyric acid import ; GO:0051939 | inferred from sequence model <> cellular response to mechanical stimulus ; GO:0071260 | inferred from direct assay	gamma-aminobutyric acid:sodium symporter activity ; GO:0005332 | inferred from sequence or structural similarity with MGD:Ggt1; MGI:MGI:95796 <> neurotransmitter:sodium symporter activity ; GO:0005328 | inferred from electronic annotation with InterPro:IPR000175 <> gamma-aminobutyric acid:sodium symporter activity ; GO:0005332 | inferred from sequence model	Hsap\SLC6A13 <newline> Hsap\SLC6A18 <newline> Hsap\ENSG00000108576 <newline> Hsap\SLC6A6 <newline> Hsap\SLC6A12 <newline> Hsap\SLC6A5 <newline> Hsap\SLC6A7 <newline> Hsap\SLC6A14 <newline> Hsap\ENSG00000163817 <newline> Hsap\SLC6A11 <newline> Hsap\ENSG00000196517 <newline> Hsap\SLC6A2 <newline> Hsap\SLC6A8 <newline> Hsap\SLC6A15 <newline> Hsap\SLC6A19 <newline> Hsap\SLC6A17 <newline> Hsap\SLC6A3 …	GABA transporter	Gat		2.13448
FBgn0024234	504.664	-1.25645	0.289227	-4.34416	1.3981e-05	0.00129861	neuromuscular synaptic transmission ; GO:0007274 | inf. frm mut phen <> imaginal disc-derived wing vein morphogenesis ; GO:0008586 | inf. frm mut phen <> imaginal disc-derived wing vein specification ; GO:0007474 | inf. frm mut phen <> transforming growth factor beta receptor signaling pathway ; GO:0007179 | non-trac. aut. stmt <> dorsal closure ; GO:0007391 | trac. aut. stmt <> wing disc pattern…	transforming growth factor beta receptor binding ; GO:0005160 | inferred from sequence or structural similarity with HGNC_gene:BMP5; HGNC:1072; OMIM:112265 AND inferred from sequence or structural similarity with MGD:Bmp6; MGI:MGI:88182 <> transforming growth factor beta receptor binding ; GO:0005160 | non-trac. aut. stmt <> growth factor activity ; GO:0008083 | inferred from electronic annotatio…	Hsap\BMP8A <newline> Hsap\ENSG00000101144 <newline> Hsap\BMP6 <newline> Hsap\BMP8B <newline> Hsap\BMP5	glass bottom boat	gbb		2.38907
FBgn0040319	2191.27	0.248404	0.0855182	2.90469	0.00367619	0.0564082	glutathione biosynthetic process ; GO:0006750 | inferred from direct assay <> glutathione metabolic process ; GO:0006749 | inferred from direct assay <> cellular response to DNA damage stimulus ; GO:0006974 | inf. frm mut phen <> glutathione biosynthetic process ; GO:0006750 | inferred from genetic interaction with SGD_LOCUS:GSH1; SGD:S000003637 inferred from sequence or structural similarity wit…	protein binding ; GO:0005515 | inferred from physical interaction with Gclm <> glutamate-cysteine ligase activity ; GO:0004357 | inferred from sequence or structural similarity with UniProtKB:P19468 <> glutamate-cysteine ligase activity ; GO:0004357 | inferred from direct assay <> glutamate-cysteine ligase activity ; GO:0004357 | inferred from genetic interaction with SGD_LOCUS:GSH1; SGD:S0000036…	Hsap\GCLC	Glutamate-cysteine ligase catalytic subunit	Gclc		1.18789
FBgn0019990	2738.32	0.28652	0.0956354	2.99596	0.00273582	0.0485298	protein phosphorylation ; GO:0006468 | inferred from direct assay <> protein phosphorylation ; GO:0006468 | non-trac. aut. stmt <> regulation of translation ; GO:0006417 | inferred by curator from GO:0004686 <> mRNA splicing, via spliceosome ; GO:0000398 | inferred by curator from GO:0071011|GO:0071013 <> positive regulation of cell size ; GO:0045793 | inferred from genetic interaction with gig	elongation factor-2 kinase activity ; GO:0004686 | inferred from direct assay <> protein kinase activity ; GO:0004672 | non-trac. aut. stmt <> ATP binding ; GO:0005524 | inferred from electronic annotation with InterPro:IPR000719, InterPro:IPR017441	Hsap\EIF2AK4	Gcn2	Gcn2		1.21969
FBgn0020300	159.532	-0.639868	0.231307	-2.76631	0.0056694	0.0727653	response to ethanol ; GO:0045471 | non-trac. aut. stmt <> behavioral response to ethanol ; GO:0048149 | inf. frm mut phen <> sensory perception of smell ; GO:0007608 | inf. frm mut phen	molecular_function ; GO:0003674 | no biological data available	-	geko	geko		1.55819
FBgn0004921	3973.51	-0.212193	0.0767908	-2.76326	0.00572267	0.0727653	G-protein coupled receptor signaling pathway ; GO:0007186 | non-trac. aut. stmt <> actin filament organization ; GO:0007015 | inf. frm mut phen <> cell adhesion ; GO:0007155 | inf. frm mut phen <> regulation of cell shape ; GO:0008360 | inf. frm mut phen <> proboscis extension reflex ; GO:0007637 | inf. frm mut phen <> apical protein localization ; GO:0045176 | trac. aut. stmt <> embryonic heart …	GTPase activity ; GO:0003924 | non-trac. aut. stmt <> signal transducer activity ; GO:0004871 | inferred from electronic annotation with InterPro:IPR001770, InterPro:IPR015898	Hsap\GNG10 <newline> Hsap\GNG13 <newline> Hsap\GNG11 <newline> Hsap\GNG5 <newline> Hsap\GNGT2 <newline> Hsap\GNG8 <newline> Hsap\DKFZp762E193 <newline> Hsap\GNG7 <newline> Hsap\GNG2 <newline> Hsap\ENSG00000133136 <newline> Hsap\GNG4 <newline> Hsap\GNG3	G protein gamma 1	Ggamma1		1.15845
FBgn0267252	272.192	-0.975927	0.370941	-2.63095	0.00851462	0.0905306	phototransduction ; GO:0007602 | inferred from physical interaction with Gβ76C <> cellular response to carbon dioxide ; GO:0071244 | inf. frm mut phen <> G-protein coupled receptor signaling pathway ; GO:0007186 | inferred from electronic annotation with InterPro:IPR001770, InterPro:IPR015898	protein heterodimerization activity ; GO:0046982 | inferred from physical interaction with Gβ76C <> signal transducer activity ; GO:0004871 | inferred from electronic annotation with InterPro:IPR001770, InterPro:IPR015898	Hsap\GNG10 <newline> Hsap\GNG13 <newline> Hsap\GNG11 <newline> Hsap\GNG5 <newline> Hsap\GNGT2 <newline> Hsap\GNG8 <newline> Hsap\DKFZp762E193 <newline> Hsap\GNG7 <newline> Hsap\GNG2 <newline> Hsap\ENSG00000133136 <newline> Hsap\GNG4 <newline> Hsap\GNG3	-	Ggamma30A		1.9669
FBgn0035266	3629.99	0.198806	0.0704369	2.82247	0.00476551	0.0657488	glycerol-3-phosphate biosynthetic process ; GO:0046167 | inf. frm mut phen <> glycerol-3-phosphate biosynthetic process ; GO:0046167 | inferred from sequence or structural similarity with HGNC_gene:GK; HGNC:4289 <> carbohydrate metabolic process ; GO:0005975 | inferred from electronic annotation with InterPro:IPR018483, InterPro:IPR018484, InterPro:IPR018485	glycerol kinase activity ; GO:0004370 | inf. frm mut phen <> glycerol kinase activity ; GO:0004370 | inferred from sequence or structural similarity with HGNC_gene:GK; HGNC:4289	Hsap\ENSG00000198814 <newline> Hsap\GK2	Glycerol kinase	Gk		1.14775
FBgn0001108	4078.85	0.269758	0.0931814	2.89498	0.00379186	0.0575837	centrosome separation ; GO:0051299 | inf. frm mut phen <> spindle assembly ; GO:0051225 | inf. frm mut phen <> kinetochore organization ; GO:0051383 | inf. frm mut phen <> intracellular protein transport ; GO:0006886 | inf. frm mut phen <> cell fate determination ; GO:0001709 | inf. frm mut phen <> compound eye photoreceptor development ; GO:0042051 | inf. frm mut phen <> rhabdomere development ;…	dynein binding ; GO:0045502 | trac. aut. stmt <> microtubule motor activity ; GO:0003777 | non-trac. aut. stmt <> dynein binding ; GO:0045502 | inferred from electronic annotation with InterPro:IPR027663	Hsap\DCTN1 <newline> Hsap\ENSG00000264324	Glued	Gl		1.20561
FBgn0267336	605.049	-0.877441	0.264778	-3.31388	0.000920114	0.0260136	imaginal disc-derived wing morphogenesis ; GO:0007476 | inf. frm mut phen	metal ion binding ; GO:0046872 | inferred from electronic annotation with InterPro:IPR007087	-	-	Glut4EF		1.83711
FBgn0004913	5967.42	0.291086	0.100581	2.89403	0.00380328	0.0575837	DNA replication ; GO:0006260 | non-trac. aut. stmt <> neurogenesis ; GO:0022008 | inf. frm mut phen <> lateral inhibition ; GO:0046331 | inf. frm mut phen <> DNA replication ; GO:0006260 | inferred from electronic annotation with InterPro:IPR008921, InterPro:IPR012178, InterPro:IPR013725 <> dendrite morphogenesis ; GO:0048813 | inf. frm mut phen <> DNA repair ; GO:0006281 | inferred from electron…	DNA binding ; GO:0003677 | inferred from direct assay <> DNA binding ; GO:0003677 | non-trac. aut. stmt <> ATP binding ; GO:0005524 | inferred from electronic annotation with InterPro:IPR003959, InterPro:IPR012178, InterPro:IPR013725 <> DNA clamp loader activity ; GO:0003689 | inferred from electronic annotation with InterPro:IPR012178, InterPro:IPR013725	Hsap\RFC1	Germ line transcription factor 1	Gnf1	DDR Gene	1.22356
FBgn0013272	2899.28	-1.07214	0.178239	-6.01522	1.79643e-09	8.60588e-07	transmembrane receptor protein tyrosine phosphatase signaling pathway ; GO:0007185 | inferred from direct assay <> compound eye development ; GO:0048749 | inf. frm mut phen <> inter-male aggressive behavior ; GO:0002121 | inf. frm mut phen	-	-	Gp150	Gp150		2.10256
FBgn0022160	358.94	-0.809231	0.298336	-2.71248	0.00667822	0.0789936	glycerol metabolic process ; GO:0006071 | inferred from sequence or structural similarity with UniProtKB:P43304 <> glycerophosphate shuttle ; GO:0006127 | inf. frm mut phen <> flight behavior ; GO:0007629 | inf. frm mut phen <> neurogenesis ; GO:0022008 | inf. frm mut phen <> glycerol-3-phosphate metabolic process ; GO:0006072 | inferred from electronic annotation with InterPro:IPR000447	glycerol-3-phosphate dehydrogenase activity ; GO:0004368 | inferred from sequence or structural similarity with UniProtKB:P35571 <> glycerol-3-phosphate dehydrogenase activity ; GO:0004368 | inferred from sequence or structural similarity with UniProtKB:P43304 <> glycerol-3-phosphate dehydrogenase activity ; GO:0004368 | inf. frm mut phen <> calcium ion binding ; GO:0005509 | inferred from electr…	Hsap\GPD2	Glycerophosphate oxidase-1	Gpo-1		1.75228
FBgn0030685	3373.79	0.221355	0.0784977	2.81989	0.00480396	0.0658742	signal transduction ; GO:0007165 | inferred from electronic annotation with InterPro:IPR000198, InterPro:IPR008936 <> Rho protein signal transduction ; GO:0007266 | inferred from sequence model	phospholipid binding ; GO:0005543 | inferred from sequence or structural similarity with HGNC_gene:ARHGAP26; HGNC:17073 <> GTPase activator activity ; GO:0005096 | inferred from sequence or structural similarity with UniProtKB:Q9UNA1 <> GTPase activator activity ; GO:0005096 | inferred from sequence model	Hsap\ARHGAP10 <newline> Hsap\OPHN1 <newline> Hsap\ARHGAP26 <newline> Hsap\ARHGAP42	GRAF ortholog (H. sapiens)	Graf		1.16583
FBgn0259211	487.029	-0.923097	0.203741	-4.53075	5.87748e-06	0.000649763	membrane organization ; GO:0061024 | trac. aut. stmt <> plasma membrane organization ; GO:0007009 | inf. frm mut phen <> regulation of cell shape ; GO:0008360 | inf. frm mut phen <> regulation of tube length, open tracheal system ; GO:0035159 | inf. frm mut phen <> tracheal outgrowth, open tracheal system ; GO:0007426 | inf. frm mut phen <> open tracheal system development ; GO:0007424 | inferred…	DNA binding ; GO:0003677 | inferred from direct assay <> sequence-specific DNA binding ; GO:0043565 | inferred from direct assay <> sequence-specific DNA binding transcription factor activity ; GO:0003700 | inferred from direct assay <> protein homodimerization activity ; GO:0042803 | inferred from physical interaction with grh	-	grainy head	grh		1.89618
FBgn0261278	12962.2	0.190375	0.0673346	2.8273	0.0046943	0.0651706	protein phosphorylation ; GO:0006468 | inferred from sequence or structural similarity <> DNA damage checkpoint ; GO:0000077 | inf. frm mut phen AND inferred from sequence or structural similarity <> protein phosphorylation ; GO:0006468 | non-trac. aut. stmt <> regulation of syncytial blastoderm mitotic cell cycle ; GO:0007348 | inf. frm mut phen <> cell cycle arrest ; GO:0007050 | inf. frm mut p…	protein serine/threonine kinase activity ; GO:0004674 | inferred from sequence or structural similarity <> protein serine/threonine kinase activity ; GO:0004674 | trac. aut. stmt <> protein kinase activity ; GO:0004672 | non-trac. aut. stmt <> protein kinase activity ; GO:0004672 | inferred from sequence or structural similarity with SGD_LOCUS:CHK1; SGD:S0000478 <> ATP binding ; GO:0005524 | infe…	Hsap\CHEK1	grapes	grp	DDR Gene	1.14106
FBgn0001148	177.481	-1.32653	0.418666	-3.16847	0.00153246	0.0347369	segment polarity determination ; GO:0007367 | non-trac. aut. stmt <> ventral cord development ; GO:0007419 | trac. aut. stmt <> salivary gland morphogenesis ; GO:0007435 | inf. frm mut phen <> regulation of transcription, DNA-templated ; GO:0006355 | inferred from sequence or structural similarity with MGD:Pax3; MGI:MGI:97487 <> synaptic transmission ; GO:0007268 | inferred from direct assay <> r…	sequence-specific DNA binding transcription factor activity ; GO:0003700 | inferred from sequence or structural similarity with MGD:Pax3; MGI:MGI:97487 <> RNA polymerase II regulatory region sequence-specific DNA binding ; GO:0000977 | inferred from direct assay	Hsap\PAX3 <newline> Hsap\PAX7 <newline> Hsap\PAX5 <newline> Hsap\ENSG00000125618 <newline> Hsap\PAX6	gooseberry	gsb		2.50798
FBgn0030882	507.813	-0.467761	0.151656	-3.08435	0.00203995	0.0412701	cellular response to DNA damage stimulus ; GO:0006974 | inf. frm mut phen <> glutathione biosynthetic process ; GO:0006750 | inferred from electronic annotation with InterPro:IPR004887, InterPro:IPR005615 <> response to ethanol ; GO:0045471 | inf. frm mut phen <> detoxification of arsenic-containing substance ; GO:0071722 | inferred from genetic interaction with CG32495	glutathione synthase activity ; GO:0004363 | inferred from sequence or structural similarity with UniProtKB:P35668 <> ATP binding ; GO:0005524 | inferred from electronic annotation with InterPro:IPR004887, InterPro:IPR005615, InterPro:IPR013816, InterPro:IPR014042, InterPro:IPR014049, InterPro:IPR016185	Hsap\GSS	Glutathione Synthetase	GSS		1.38296
FBgn0010039	469.415	0.73648	0.232454	3.16828	0.00153344	0.0347369	biological_process ; GO:0008150 | no biological data available	glutathione transferase activity ; GO:0004364 | non-trac. aut. stmt <> glutathione transferase activity ; GO:0004364 | NOT inferred from key residues	Hsap\GSTT2 <newline> Hsap\GSTT2B	Glutathione S transferase D3	GstD3		1.66611
FBgn0038020	365	0.690336	0.17859	3.86547	0.000110874	0.00616817	glutathione metabolic process ; GO:0006749 | inferred from direct assay	glutathione transferase activity ; GO:0004364 | inferred from direct assay <> glutathione transferase activity ; GO:0004364 | inferred from sequence or structural similarity with UniProtKB:P28338	Hsap\GSTT2 <newline> Hsap\GSTT2B	Glutathione S transferase D9	GstD9		1.61366
FBgn0027590	985.407	-0.360171	0.123525	-2.91577	0.0035481	0.0554262	glutathione metabolic process ; GO:0006749 | inferred from direct assay	glutathione transferase activity ; GO:0004364 | inferred from sequence or structural similarity with EMBL:U66342 <> glutathione transferase activity ; GO:0004364 | inferred from direct assay	Hsap\GSTT2 <newline> Hsap\GSTT2B	Glutathione S transferase E12	GstE12		1.28358
FBgn0010226	5213.59	-0.314685	0.0946085	-3.32618	0.000880441	0.0253068	response to oxidative stress ; GO:0006979 | non-trac. aut. stmt <> glutathione metabolic process ; GO:0006749 | inferred from direct assay	glutathione transferase activity ; GO:0004364 | non-trac. aut. stmt <> glutathione peroxidase activity ; GO:0004602 | inferred from direct assay <> glutathione transferase activity ; GO:0004364 | inferred from direct assay <> glutathione transferase activity ; GO:0004364 | inferred from sequence or structural similarity with UniProtKB:P46437	Hsap\HPGDS	Glutathione S transferase S1	GstS1		1.24374
FBgn0010391	1646.44	0.311858	0.113805	2.74029	0.00613847	0.0754322	axonogenesis ; GO:0007409 | inferred from expression pattern <> regulation of protein secretion ; GO:0050708 | inferred from expression pattern <> SRP-dependent cotranslational protein targeting to membrane ; GO:0006614 | inferred from electronic annotation with InterPro:IPR000897, InterPro:IPR013822	GTP binding ; GO:0005525 | non-trac. aut. stmt <> mRNA binding ; GO:0003729 | non-trac. aut. stmt <> signal recognition particle binding ; GO:0005047 | inferred from sequence or structural similarity with NCBI_gi:4507223 <> GTP binding ; GO:0005525 | inferred from electronic annotation with InterPro:IPR000897, InterPro:IPR007222, InterPro:IPR013822 <> GTPase activity ; GO:0003924 | inferred from …	Hsap\SRPR	GTP-binding protein	Gtp-bp		1.24131
FBgn0260399	10731.3	0.270406	0.0823189	3.28485	0.00102035	0.027673	protein phosphorylation ; GO:0006468 | inferred from sequence or structural similarity <> protein phosphorylation ; GO:0006468 | non-trac. aut. stmt <> mitotic nuclear division ; GO:0007067 | inf. frm mut phen <> chromosome condensation ; GO:0030261 | inf. frm mut phen <> regulation of mitotic cell cycle ; GO:0007346 | inf. frm mut phen <> regulation of mitotic nuclear division ; GO:0007088 | inf…	protein serine/threonine kinase activity ; GO:0004674 | inferred from sequence or structural similarity <> protein kinase activity ; GO:0004672 | non-trac. aut. stmt <> protein serine/threonine kinase activity ; GO:0004674 | inferred from direct assay <> ATP binding ; GO:0005524 | inferred from electronic annotation with InterPro:IPR000719, InterPro:IPR000961, InterPro:IPR002290 <> protein bindin…	Hsap\ENSG00000120539	greatwall	gwl		1.20615
FBgn0036545	448.497	-0.417657	0.135532	-3.0816	0.00205891	0.0414812	phospholipid metabolic process ; GO:0006644 | inferred from electronic annotation with InterPro:IPR013090 <> lipid catabolic process ; GO:0016042 | inferred from electronic annotation with InterPro:IPR010711, InterPro:IPR013090	phospholipase A2 activity ; GO:0004623 | non-trac. aut. stmt <> phospholipase A2 activity ; GO:0004623 | inferred from electronic annotation with InterPro:IPR010711, InterPro:IPR013090 <> calcium ion binding ; GO:0005509 | inferred from electronic annotation with InterPro:IPR010711	Hsap\PLA2G12A <newline> Hsap\PLA2G12B	GXIVsPLA2	GXIVsPLA2		1.33576
FBgn0013972	63.2462	-1.32338	0.476159	-2.77928	0.00544799	0.0709986	positive phototaxis ; GO:0046956 | inf. frm mut phen <> rhodopsin mediated signaling pathway ; GO:0016056 | inf. frm mut phen <> cGMP biosynthetic process ; GO:0006182 | inferred from electronic annotation with InterPro:IPR011645 <> intracellular signal transduction ; GO:0035556 | inferred from electronic annotation with InterPro:IPR001054, InterPro:IPR018297	guanylate cyclase activity ; GO:0004383 | inferred from direct assay <> guanylate cyclase activity ; GO:0004383 | non-trac. aut. stmt <> heme binding ; GO:0020037 | inferred from electronic annotation with InterPro:IPR011644	-	Guanylyl cyclase alpha-subunit at 99B	Gycalpha99B		2.50251
FBgn0001174	929.905	-1.08195	0.270702	-3.99684	6.41925e-05	0.00419342	lipid transport ; GO:0006869 | inf. frm mut phen <> microtubule-based movement ; GO:0007018 | inf. frm mut phen <> microtubule-based movement ; GO:0007018 | non-trac. aut. stmt <> lipid particle transport along microtubule ; GO:0031887 | inf. frm mut phen <> regulation of phosphorylation ; GO:0042325 | inferred from genetic interaction with Lsd-2 <> regulation of localization ; GO:0032879 | inf. …	molecular_function ; GO:0003674 | no biological data available	-	halo	halo		2.1169
FBgn0029082	133.268	-0.893718	0.298699	-2.99204	0.00277124	0.0486689	regulation of striated muscle tissue development ; GO:0016202 | inferred from genetic interaction with sns AND inf. frm mut phen <> regulation of striated muscle tissue development ; GO:0016202 | inf. frm mut phen <> myoblast fusion ; GO:0007520 | trac. aut. stmt <> compound eye morphogenesis ; GO:0001745 | inf. frm mut phen <> Malpighian tubule stellate cell differentiation ; GO:0061330 | inferr…	protein binding ; GO:0005515 | inferred from physical interaction with sns	Hsap\NPHS1	hibris	hbs		1.85796
FBgn0038842	67.588	-1.2138	0.454625	-2.6699	0.00758738	0.0841961	negative regulation of female receptivity, post-mating ; GO:0045434 | inf. frm mut phen	-	-	hadley	hdly		2.31948
FBgn0051320	530.378	0.428607	0.121084	3.53975	0.000400512	0.0151474	outer dynein arm assembly ; GO:0036158 | inf. frm mut phen <> inner dynein arm assembly ; GO:0036159 | inf. frm mut phen <> sensory perception of sound ; GO:0007605 | inf. frm mut phen <> adult locomotory behavior ; GO:0008344 | inf. frm mut phen <> sperm motility ; GO:0030317 | inf. frm mut phen	dynein intermediate chain binding ; GO:0045505 | inferred from sequence or structural similarity with HGNC_gene:HEATR2 ; HGNC:26013	Hsap\HEATR2	HEAT repeat containing 2	HEATR2		1.34593
FBgn0004644	53.622	-1.33704	0.467141	-2.86218	0.00420744	0.0602676	progression of morphogenetic furrow involved in compound eye morphogenesis ; GO:0007458 | inferred from expression pattern AND inferred from genetic interaction with dpp AND inferred from genetic interaction with h AND inferred from genetic interaction with sca AND inf. frm mut phen <> smoothened signaling pathway ; GO:0007224 | inferred from genetic interaction with smo <> germ cell migration ; …	patched binding ; GO:0005113 | trac. aut. stmt <> cysteine-type endopeptidase activity ; GO:0004197 | inferred from sequence or structural similarity <> morphogen activity ; GO:0016015 | trac. aut. stmt <> endopeptidase activity ; GO:0004175 | non-trac. aut. stmt <> patched binding ; GO:0005113 | non-trac. aut. stmt <> peptidase activity ; GO:0008233 | inferred from electronic annotation with Int…	Hsap\SHH <newline> Hsap\DHH <newline> Hsap\IHH	hedgehog	hh		2.52632
FBgn0050147	300.379	-1.1657	0.187401	-6.22037	4.95978e-10	3.05487e-07	-	zinc ion binding ; GO:0008270 | inferred from electronic annotation with InterPro:IPR001781	Hsap\ENSG00000174611	Hillarin	Hil		2.24343
FBgn0022786	2040.97	0.284018	0.0920995	3.08382	0.00204364	0.0412701	chromatin remodeling ; GO:0006338 | inf. frm mut phen <> sperm chromatin decondensation ; GO:0035041 | inf. frm mut phen <> fertilization, exchange of chromosomal proteins ; GO:0035042 | inf. frm mut phen <> DNA replication-independent nucleosome assembly ; GO:0006336 | inf. frm mut phen <> regulation of transcription, DNA-templated ; GO:0006355 | inferred from electronic annotation with InterPro…	transcription corepressor activity ; GO:0003714 | inferred from sequence or structural similarity with SGD_LOCUS:HIR1; SGD:S0000104 <> chromatin binding ; GO:0003682 | inferred from direct assay	Hsap\ENSG00000100084	Hira	Hira		1.21758
FBgn0051618	774.706	0.339851	0.121394	2.79957	0.00511702	0.0681979	chromatin assembly or disassembly ; GO:0006333 | inferred from sequence or structural similarity with UniProtKB:P21896 <> nucleosome assembly ; GO:0006334 | inferred from sequence or structural similarity with InterPro:IPR002119 <> centrosome duplication ; GO:0051298 | inf. frm mut phen	DNA binding ; GO:0003677 | inferred from sequence or structural similarity with InterPro:IPR002119 AND inferred from sequence or structural similarity with UniProtKB:P21896 <> protein heterodimerization activity ; GO:0046982 | inferred from electronic annotation with InterPro:IPR009072	Hsap\HIST3H2A <newline> Hsap\HIST1H2AD <newline> Hsap\ENSG00000203812 <newline> Hsap\HIST1H2AK <newline> Hsap\HIST1H2AB <newline> Hsap\H2AFV <newline> Hsap\HIST1H2AC <newline> Hsap\HIST1H2AK <newline> Hsap\HIST1H2AH <newline> Hsap\HIST1H2AK <newline> Hsap\ENSG00000183558 <newline> Hsap\H2AFJ <newline> Hsap\H2AFZ <newline> Hsap\HIST1H2AJ <newline> Hsap\HIST1H2AK <newline> Hsap\HIST1H2AA <newline> …	His2A:CG31618	His2A:CG31618		1.26563
FBgn0053808	790.334	0.347662	0.130838	2.65719	0.00787944	0.0860055	chromatin assembly or disassembly ; GO:0006333 | inferred from sequence or structural similarity with UniProtKB:P84051	DNA binding ; GO:0003677 | inferred from sequence or structural similarity with UniProtKB:P84051 <> protein heterodimerization activity ; GO:0046982 | inferred from electronic annotation with InterPro:IPR009072	Hsap\HIST3H2A <newline> Hsap\HIST1H2AD <newline> Hsap\ENSG00000203812 <newline> Hsap\HIST1H2AK <newline> Hsap\HIST1H2AB <newline> Hsap\H2AFV <newline> Hsap\HIST1H2AC <newline> Hsap\HIST1H2AK <newline> Hsap\HIST1H2AH <newline> Hsap\HIST1H2AK <newline> Hsap\ENSG00000183558 <newline> Hsap\H2AFJ <newline> Hsap\H2AFZ <newline> Hsap\HIST1H2AJ <newline> Hsap\HIST1H2AK <newline> Hsap\HIST1H2AA <newline> …	His2A:CG33808	His2A:CG33808		1.2725
FBgn0053814	764.646	0.321681	0.110671	2.90665	0.0036532	0.0563534	chromatin assembly or disassembly ; GO:0006333 | inferred from sequence or structural similarity with UniProtKB:P84051	DNA binding ; GO:0003677 | inferred from sequence or structural similarity with UniProtKB:P84051 <> protein heterodimerization activity ; GO:0046982 | inferred from electronic annotation with InterPro:IPR009072	Hsap\HIST3H2A <newline> Hsap\HIST1H2AD <newline> Hsap\ENSG00000203812 <newline> Hsap\HIST1H2AK <newline> Hsap\HIST1H2AB <newline> Hsap\H2AFV <newline> Hsap\HIST1H2AC <newline> Hsap\HIST1H2AK <newline> Hsap\HIST1H2AH <newline> Hsap\HIST1H2AK <newline> Hsap\ENSG00000183558 <newline> Hsap\H2AFJ <newline> Hsap\H2AFZ <newline> Hsap\HIST1H2AJ <newline> Hsap\HIST1H2AK <newline> Hsap\HIST1H2AA <newline> …	His2A:CG33814	His2A:CG33814		1.24979
FBgn0053820	781.988	0.345126	0.11572	2.98242	0.00285978	0.0492214	chromatin assembly or disassembly ; GO:0006333 | inferred from sequence or structural similarity with UniProtKB:P84051	DNA binding ; GO:0003677 | inferred from sequence or structural similarity with UniProtKB:P84051 <> protein heterodimerization activity ; GO:0046982 | inferred from electronic annotation with InterPro:IPR009072	Hsap\HIST3H2A <newline> Hsap\HIST1H2AD <newline> Hsap\ENSG00000203812 <newline> Hsap\HIST1H2AK <newline> Hsap\HIST1H2AB <newline> Hsap\H2AFV <newline> Hsap\HIST1H2AC <newline> Hsap\HIST1H2AK <newline> Hsap\HIST1H2AH <newline> Hsap\HIST1H2AK <newline> Hsap\ENSG00000183558 <newline> Hsap\H2AFJ <newline> Hsap\H2AFZ <newline> Hsap\HIST1H2AJ <newline> Hsap\HIST1H2AK <newline> Hsap\HIST1H2AA <newline> …	His2A:CG33820	His2A:CG33820		1.27026
FBgn0053823	791.209	0.395919	0.116109	3.40989	0.000649891	0.0208328	chromatin assembly or disassembly ; GO:0006333 | inferred from sequence or structural similarity with UniProtKB:P84051	DNA binding ; GO:0003677 | inferred from sequence or structural similarity with UniProtKB:P84051 <> protein heterodimerization activity ; GO:0046982 | inferred from electronic annotation with InterPro:IPR009072	Hsap\HIST3H2A <newline> Hsap\HIST1H2AD <newline> Hsap\ENSG00000203812 <newline> Hsap\HIST1H2AK <newline> Hsap\HIST1H2AB <newline> Hsap\H2AFV <newline> Hsap\HIST1H2AC <newline> Hsap\HIST1H2AK <newline> Hsap\HIST1H2AH <newline> Hsap\HIST1H2AK <newline> Hsap\ENSG00000183558 <newline> Hsap\H2AFJ <newline> Hsap\H2AFZ <newline> Hsap\HIST1H2AJ <newline> Hsap\HIST1H2AK <newline> Hsap\HIST1H2AA <newline> …	His2A:CG33823	His2A:CG33823		1.31578
FBgn0053826	784.696	0.366277	0.131909	2.77673	0.00549084	0.0711992	chromatin assembly or disassembly ; GO:0006333 | inferred from sequence or structural similarity with UniProtKB:P84051	DNA binding ; GO:0003677 | inferred from sequence or structural similarity with UniProtKB:P84051 <> protein heterodimerization activity ; GO:0046982 | inferred from electronic annotation with InterPro:IPR009072	Hsap\HIST3H2A <newline> Hsap\HIST1H2AD <newline> Hsap\ENSG00000203812 <newline> Hsap\HIST1H2AK <newline> Hsap\HIST1H2AB <newline> Hsap\H2AFV <newline> Hsap\HIST1H2AC <newline> Hsap\HIST1H2AK <newline> Hsap\HIST1H2AH <newline> Hsap\HIST1H2AK <newline> Hsap\ENSG00000183558 <newline> Hsap\H2AFJ <newline> Hsap\H2AFZ <newline> Hsap\HIST1H2AJ <newline> Hsap\HIST1H2AK <newline> Hsap\HIST1H2AA <newline> …	His2A:CG33826	His2A:CG33826		1.28902
FBgn0053832	808.247	0.433235	0.112842	3.83932	0.000123377	0.00656718	chromatin assembly or disassembly ; GO:0006333 | inferred from sequence or structural similarity with UniProtKB:P84051	DNA binding ; GO:0003677 | inferred from sequence or structural similarity with UniProtKB:P84051 <> protein heterodimerization activity ; GO:0046982 | inferred from electronic annotation with InterPro:IPR009072	Hsap\HIST3H2A <newline> Hsap\HIST1H2AD <newline> Hsap\ENSG00000203812 <newline> Hsap\HIST1H2AK <newline> Hsap\HIST1H2AB <newline> Hsap\H2AFV <newline> Hsap\HIST1H2AC <newline> Hsap\HIST1H2AK <newline> Hsap\HIST1H2AH <newline> Hsap\HIST1H2AK <newline> Hsap\ENSG00000183558 <newline> Hsap\H2AFJ <newline> Hsap\H2AFZ <newline> Hsap\HIST1H2AJ <newline> Hsap\HIST1H2AK <newline> Hsap\HIST1H2AA <newline> …	His2A:CG33832	His2A:CG33832		1.35026
FBgn0053835	792.594	0.400149	0.134476	2.97562	0.00292401	0.0501268	chromatin assembly or disassembly ; GO:0006333 | inferred from sequence or structural similarity with UniProtKB:P84051	DNA binding ; GO:0003677 | inferred from sequence or structural similarity with UniProtKB:P84051 <> protein heterodimerization activity ; GO:0046982 | inferred from electronic annotation with InterPro:IPR009072	Hsap\HIST3H2A <newline> Hsap\HIST1H2AD <newline> Hsap\ENSG00000203812 <newline> Hsap\HIST1H2AK <newline> Hsap\HIST1H2AB <newline> Hsap\H2AFV <newline> Hsap\HIST1H2AC <newline> Hsap\HIST1H2AK <newline> Hsap\HIST1H2AH <newline> Hsap\HIST1H2AK <newline> Hsap\ENSG00000183558 <newline> Hsap\H2AFJ <newline> Hsap\H2AFZ <newline> Hsap\HIST1H2AJ <newline> Hsap\HIST1H2AK <newline> Hsap\HIST1H2AA <newline> …	His2A:CG33835	His2A:CG33835		1.31964
FBgn0053838	790.575	0.34274	0.119462	2.86903	0.00411729	0.0599358	chromatin assembly or disassembly ; GO:0006333 | inferred from sequence or structural similarity with UniProtKB:P84051	DNA binding ; GO:0003677 | inferred from sequence or structural similarity with UniProtKB:P84051 <> protein heterodimerization activity ; GO:0046982 | inferred from electronic annotation with InterPro:IPR009072	Hsap\HIST3H2A <newline> Hsap\HIST1H2AD <newline> Hsap\ENSG00000203812 <newline> Hsap\HIST1H2AK <newline> Hsap\HIST1H2AB <newline> Hsap\H2AFV <newline> Hsap\HIST1H2AC <newline> Hsap\HIST1H2AK <newline> Hsap\HIST1H2AH <newline> Hsap\HIST1H2AK <newline> Hsap\ENSG00000183558 <newline> Hsap\H2AFJ <newline> Hsap\H2AFZ <newline> Hsap\HIST1H2AJ <newline> Hsap\HIST1H2AK <newline> Hsap\HIST1H2AA <newline> …	His2A:CG33838	His2A:CG33838		1.26816
FBgn0053841	783.198	0.330847	0.101592	3.25662	0.00112746	0.0297311	chromatin assembly or disassembly ; GO:0006333 | inferred from sequence or structural similarity with UniProtKB:P84051	DNA binding ; GO:0003677 | inferred from sequence or structural similarity with UniProtKB:P84051 <> protein heterodimerization activity ; GO:0046982 | inferred from electronic annotation with InterPro:IPR009072	Hsap\HIST3H2A <newline> Hsap\HIST1H2AD <newline> Hsap\ENSG00000203812 <newline> Hsap\HIST1H2AK <newline> Hsap\HIST1H2AB <newline> Hsap\H2AFV <newline> Hsap\HIST1H2AC <newline> Hsap\HIST1H2AK <newline> Hsap\HIST1H2AH <newline> Hsap\HIST1H2AK <newline> Hsap\ENSG00000183558 <newline> Hsap\H2AFJ <newline> Hsap\H2AFZ <newline> Hsap\HIST1H2AJ <newline> Hsap\HIST1H2AK <newline> Hsap\HIST1H2AA <newline> …	His2A:CG33841	His2A:CG33841		1.25775
FBgn0053844	794.169	0.341503	0.108232	3.1553	0.00160333	0.0355317	chromatin assembly or disassembly ; GO:0006333 | inferred from sequence or structural similarity with UniProtKB:P84051	DNA binding ; GO:0003677 | inferred from sequence or structural similarity with UniProtKB:P84051 <> protein heterodimerization activity ; GO:0046982 | inferred from electronic annotation with InterPro:IPR009072	Hsap\HIST3H2A <newline> Hsap\HIST1H2AD <newline> Hsap\ENSG00000203812 <newline> Hsap\HIST1H2AK <newline> Hsap\HIST1H2AB <newline> Hsap\H2AFV <newline> Hsap\HIST1H2AC <newline> Hsap\HIST1H2AK <newline> Hsap\HIST1H2AH <newline> Hsap\HIST1H2AK <newline> Hsap\ENSG00000183558 <newline> Hsap\H2AFJ <newline> Hsap\H2AFZ <newline> Hsap\HIST1H2AJ <newline> Hsap\HIST1H2AK <newline> Hsap\HIST1H2AA <newline> …	His2A:CG33844	His2A:CG33844		1.26708
FBgn0053847	810.828	0.349735	0.123989	2.82069	0.004792	0.0658742	chromatin assembly or disassembly ; GO:0006333 | inferred from sequence or structural similarity with UniProtKB:P84051	DNA binding ; GO:0003677 | inferred from sequence or structural similarity with UniProtKB:P84051 <> protein heterodimerization activity ; GO:0046982 | inferred from electronic annotation with InterPro:IPR009072	Hsap\HIST3H2A <newline> Hsap\HIST1H2AD <newline> Hsap\ENSG00000203812 <newline> Hsap\HIST1H2AK <newline> Hsap\HIST1H2AB <newline> Hsap\H2AFV <newline> Hsap\HIST1H2AC <newline> Hsap\HIST1H2AK <newline> Hsap\HIST1H2AH <newline> Hsap\HIST1H2AK <newline> Hsap\ENSG00000183558 <newline> Hsap\H2AFJ <newline> Hsap\H2AFZ <newline> Hsap\HIST1H2AJ <newline> Hsap\HIST1H2AK <newline> Hsap\HIST1H2AA <newline> …	His2A:CG33847	His2A:CG33847		1.27433
FBgn0053850	783.422	0.341886	0.129997	2.62996	0.00853961	0.0905745	chromatin assembly or disassembly ; GO:0006333 | inferred from sequence or structural similarity with UniProtKB:P84051	DNA binding ; GO:0003677 | inferred from sequence or structural similarity with UniProtKB:P84051 <> protein heterodimerization activity ; GO:0046982 | inferred from electronic annotation with InterPro:IPR009072	Hsap\HIST3H2A <newline> Hsap\HIST1H2AD <newline> Hsap\ENSG00000203812 <newline> Hsap\HIST1H2AK <newline> Hsap\HIST1H2AB <newline> Hsap\H2AFV <newline> Hsap\HIST1H2AC <newline> Hsap\HIST1H2AK <newline> Hsap\HIST1H2AH <newline> Hsap\HIST1H2AK <newline> Hsap\ENSG00000183558 <newline> Hsap\H2AFJ <newline> Hsap\H2AFZ <newline> Hsap\HIST1H2AJ <newline> Hsap\HIST1H2AK <newline> Hsap\HIST1H2AA <newline> …	His2A:CG33850	His2A:CG33850		1.26741
FBgn0053853	624.751	0.343605	0.129107	2.6614	0.00778173	0.085589	chromatin assembly or disassembly ; GO:0006333 | inferred from sequence or structural similarity with UniProtKB:P84051	DNA binding ; GO:0003677 | inferred from sequence or structural similarity with UniProtKB:P84051 <> protein heterodimerization activity ; GO:0046982 | inferred from electronic annotation with InterPro:IPR009072	Hsap\HIST3H2A <newline> Hsap\HIST1H2AD <newline> Hsap\ENSG00000203812 <newline> Hsap\HIST1H2AK <newline> Hsap\HIST1H2AB <newline> Hsap\H2AFV <newline> Hsap\HIST1H2AC <newline> Hsap\HIST1H2AK <newline> Hsap\HIST1H2AH <newline> Hsap\HIST1H2AK <newline> Hsap\ENSG00000183558 <newline> Hsap\H2AFJ <newline> Hsap\H2AFZ <newline> Hsap\HIST1H2AJ <newline> Hsap\HIST1H2AK <newline> Hsap\HIST1H2AA <newline> …	His2A:CG33853	His2A:CG33853		1.26892
FBgn0053856	619.307	0.416893	0.138972	2.99983	0.00270132	0.0483268	chromatin assembly or disassembly ; GO:0006333 | inferred from sequence or structural similarity with UniProtKB:P84051	DNA binding ; GO:0003677 | inferred from sequence or structural similarity with UniProtKB:P84051 <> protein heterodimerization activity ; GO:0046982 | inferred from electronic annotation with InterPro:IPR009072	Hsap\HIST3H2A <newline> Hsap\HIST1H2AD <newline> Hsap\ENSG00000203812 <newline> Hsap\HIST1H2AK <newline> Hsap\HIST1H2AB <newline> Hsap\H2AFV <newline> Hsap\HIST1H2AC <newline> Hsap\HIST1H2AK <newline> Hsap\HIST1H2AH <newline> Hsap\HIST1H2AK <newline> Hsap\ENSG00000183558 <newline> Hsap\H2AFJ <newline> Hsap\H2AFZ <newline> Hsap\HIST1H2AJ <newline> Hsap\HIST1H2AK <newline> Hsap\HIST1H2AA <newline> …	His2A:CG33856	His2A:CG33856		1.33505
FBgn0053859	608.075	0.44354	0.140757	3.1511	0.00162656	0.0355986	chromatin assembly or disassembly ; GO:0006333 | inferred from sequence or structural similarity with UniProtKB:P84051	DNA binding ; GO:0003677 | inferred from sequence or structural similarity with UniProtKB:P84051 <> protein heterodimerization activity ; GO:0046982 | inferred from electronic annotation with InterPro:IPR009072	Hsap\HIST3H2A <newline> Hsap\HIST1H2AD <newline> Hsap\ENSG00000203812 <newline> Hsap\HIST1H2AK <newline> Hsap\HIST1H2AB <newline> Hsap\H2AFV <newline> Hsap\HIST1H2AC <newline> Hsap\HIST1H2AK <newline> Hsap\HIST1H2AH <newline> Hsap\HIST1H2AK <newline> Hsap\ENSG00000183558 <newline> Hsap\H2AFJ <newline> Hsap\H2AFZ <newline> Hsap\HIST1H2AJ <newline> Hsap\HIST1H2AK <newline> Hsap\HIST1H2AA <newline> …	His2A:CG33859	His2A:CG33859		1.35994
FBgn0053862	781.317	0.35033	0.120445	2.90863	0.00363012	0.0562995	chromatin assembly or disassembly ; GO:0006333 | inferred from sequence or structural similarity with UniProtKB:P84051	DNA binding ; GO:0003677 | inferred from sequence or structural similarity with UniProtKB:P84051 <> protein heterodimerization activity ; GO:0046982 | inferred from electronic annotation with InterPro:IPR009072	Hsap\HIST3H2A <newline> Hsap\HIST1H2AD <newline> Hsap\ENSG00000203812 <newline> Hsap\HIST1H2AK <newline> Hsap\HIST1H2AB <newline> Hsap\H2AFV <newline> Hsap\HIST1H2AC <newline> Hsap\HIST1H2AK <newline> Hsap\HIST1H2AH <newline> Hsap\HIST1H2AK <newline> Hsap\ENSG00000183558 <newline> Hsap\H2AFJ <newline> Hsap\H2AFZ <newline> Hsap\HIST1H2AJ <newline> Hsap\HIST1H2AK <newline> Hsap\HIST1H2AA <newline> …	His2A:CG33862	His2A:CG33862		1.27485
FBgn0053865	781.881	0.389504	0.12183	3.19711	0.0013881	0.0328981	chromatin assembly or disassembly ; GO:0006333 | inferred from sequence or structural similarity with UniProtKB:P84051	DNA binding ; GO:0003677 | inferred from sequence or structural similarity with UniProtKB:P84051 <> protein heterodimerization activity ; GO:0046982 | inferred from electronic annotation with InterPro:IPR009072	Hsap\HIST3H2A <newline> Hsap\HIST1H2AD <newline> Hsap\ENSG00000203812 <newline> Hsap\HIST1H2AK <newline> Hsap\HIST1H2AB <newline> Hsap\H2AFV <newline> Hsap\HIST1H2AC <newline> Hsap\HIST1H2AK <newline> Hsap\HIST1H2AH <newline> Hsap\HIST1H2AK <newline> Hsap\ENSG00000183558 <newline> Hsap\H2AFJ <newline> Hsap\H2AFZ <newline> Hsap\HIST1H2AJ <newline> Hsap\HIST1H2AK <newline> Hsap\HIST1H2AA <newline> …	His2A:CG33865	His2A:CG33865		1.30994
FBgn0014857	4960.09	-0.295118	0.105136	-2.807	0.00500047	0.067479	cell adhesion ; GO:0007155 | inf. frm mut phen <> regulation of cell shape ; GO:0008360 | inf. frm mut phen <> chromatin assembly or disassembly ; GO:0006333 | inferred from sequence or structural similarity with NCBI_gi:484530 <> male meiosis ; GO:0007140 | inferred from genetic interaction with His3.3B	DNA binding ; GO:0003677 | inferred from sequence or structural similarity with NCBI_gi:484530 <> protein heterodimerization activity ; GO:0046982 | inferred from electronic annotation with InterPro:IPR009072	Hsap\ENSG00000124693 <newline> Hsap\ENSG00000183598 <newline> Hsap\ENSG00000197409 <newline> Hsap\ENSG00000203813 <newline> Hsap\H3F3A <newline> Hsap\ENSG00000256018 <newline> Hsap\ENSG00000203852 <newline> Hsap\ENSG00000182572 <newline> Hsap\HIST3H3 <newline> Hsap\ENSG00000196966 <newline> Hsap\ENSG00000203811 <newline> Hsap\ENSG00000198366 <newline> Hsap\H3F3C <newline> Hsap\ENSG00000256316 <ne…	Histone H3.3A	His3.3A		1.22699
FBgn0261434	170.699	-1.33707	0.334376	-3.99869	6.36942e-05	0.00419342	central nervous system development ; GO:0007417 | inferred from genetic interaction with eg <> germ cell migration ; GO:0008354 | inf. frm mut phen <> salivary gland morphogenesis ; GO:0007435 | inf. frm mut phen inferred from genetic interaction with h <> salivary gland development ; GO:0007431 | trac. aut. stmt <> glial cell differentiation ; GO:0010001 | inf. frm mut phen <> anterior midgut in…	sequence-specific DNA binding transcription factor activity ; GO:0003700 | inferred from sequence or structural similarity with UniProtKB:O89090 <> transcription factor binding ; GO:0008134 | inferred from physical interaction with gro <> sequence-specific DNA binding ; GO:0043565 | inferred from direct assay <> metal ion binding ; GO:0046872 | inferred from electronic annotation with InterPro:IP…	-	huckebein	hkb		2.52637
FBgn0010228	1339.95	-0.83794	0.217893	-3.84564	0.000120238	0.00651206	-	DNA binding ; GO:0003677 | non-trac. aut. stmt	-	HMG protein Z	HmgZ		1.7875
FBgn0038376	2362.85	0.341719	0.127613	2.67778	0.00741125	0.0832984	heme transport ; GO:0015886 | inferred from sequence or structural similarity with UniProtKB:Q9NP58 <> detoxification of cadmium ion ; GO:0071585 | inferred from biological aspect of ancestor with PANTHER:PTN000657812 <> cadmium ion transmembrane transport ; GO:0070574 | NOT inferred from genetic interaction with PomBase:SPCC737.09c <> response to cadmium ion ; GO:0046686 | inferred from genetic …	ATPase activity, coupled to transmembrane movement of substances ; GO:0042626 | inferred from sequence or structural similarity with EMBL:AJ003004; protein_id:CAA05793 <> transporter activity ; GO:0005215 | inferred from sequence or structural similarity with EMBL:AJ003004; protein_id:CAA05793 <> ATPase activity, coupled to transmembrane movement of substances ; GO:0042626 | inferred from sequenc…	Hsap\ENSG00000131269 <newline> Hsap\ABCB6	Heavy metal tolerance factor 1	Hmt-1		1.26727
FBgn0041150	4563.91	0.2472	0.0822373	3.00593	0.00264768	0.0479642	transport ; GO:0006810 | inferred from sequence or structural similarity with EMBL:U19176 <> transmembrane transport ; GO:0055085 | inferred from electronic annotation with InterPro:IPR004680	L-tyrosine transmembrane transporter activity ; GO:0005302 | non-trac. aut. stmt <> transporter activity ; GO:0005215 | inferred from sequence or structural similarity with EMBL:U19176	Hsap\OCA2	hoepel1	hoe1		1.1869
FBgn0024352	9126.02	0.271347	0.100844	2.69077	0.0071287	0.0815262	protein folding ; GO:0006457 | inferred from sequence or structural similarity with SGD_LOCUS:STI1; SGD:S0005553	unfolded protein binding ; GO:0051082 | inferred from sequence or structural similarity with SGD_LOCUS:STI1; SGD:S0005553	Hsap\STIP1	Hsp70/Hsp90 organizing protein homolog	Hop		1.20693
FBgn0264785	4480.79	0.308955	0.0976048	3.16536	0.0015489	0.0348725	protein export from nucleus ; GO:0006611 | inf. frm mut phen <> oxidation-reduction process ; GO:0055114 | inferred from electronic annotation with InterPro:IPR005123, InterPro:IPR006620 <> protein localization ; GO:0008104 | inf. frm mut phen <> response to hypoxia ; GO:0001666 | inf. frm mut phen <> cellular response to DNA damage stimulus ; GO:0006974 | inf. frm mut phen <> trachea morphogenes…	iron ion binding ; GO:0005506 | inferred from electronic annotation with InterPro:IPR006620 <> L-ascorbic acid binding ; GO:0031418 | inferred from electronic annotation with InterPro:IPR006620 <> peptidyl-proline 4-dioxygenase activity ; GO:0031545 | inferred from sequence or structural similarity with HGNC_gene:EGLN1; HGNC:1232, HGNC_gene:EGLN2; HGNC:14660, HGNC_gene:EGLN3; HGNC:14661 <> iron i…	Hsap\EGLN3 <newline> Hsap\EGLN1	HIF prolyl hydroxylase	Hph		1.23881
FBgn0015240	1252.99	0.399351	0.126829	3.14873	0.00163981	0.0356172	response to starvation ; GO:0042594 | inf. frm mut phen <> regulation of glycogen metabolic process ; GO:0070873 | inf. frm mut phen <> triglyceride homeostasis ; GO:0070328 | inf. frm mut phen <> cholesterol homeostasis ; GO:0042632 | inf. frm mut phen <> steroid hormone mediated signaling pathway ; GO:0043401 | inferred from electronic annotation with InterPro:IPR000536, InterPro:IPR008946 <> r…	ligand-activated sequence-specific DNA binding RNA polymerase II transcription factor activity ; GO:0004879 | inferred from sequence or structural similarity with UniProtKB:Q94407 <> sequence-specific DNA binding transcription factor activity ; GO:0003700 | inferred from sequence or structural similarity with UniProtKB:Q94407 <> DNA binding ; GO:0003677 | non-trac. aut. stmt <> ligand-activated s…	-	Hormone receptor-like in 96	Hr96		1.31891
FBgn0001217	39.4989	-2.15053	0.588628	-3.65346	0.000258726	0.0109885	protein folding ; GO:0006457 | inferred from sequence or structural similarity with MGD:Hspa8; MGI:MGI:105384 <> response to heat ; GO:0009408 | non-trac. aut. stmt <> protein folding ; GO:0006457 | inferred from sequence or structural similarity with UniProtKB:P38646	unfolded protein binding ; GO:0051082 | inferred from sequence or structural similarity with UniProtKB:P38646	Hsap\HSPA8 <newline> Hsap\HSPA2 <newline> Hsap\ENSG00000204388 <newline> Hsap\HSPA1A <newline> Hsap\HSPA1L <newline> Hsap\HSPA6	Heat shock protein cognate 2	Hsc70-2		4.43991
FBgn0001234	335.223	-0.584019	0.190659	-3.06316	0.0021901	0.0430654	response to heat ; GO:0009408 | non-trac. aut. stmt <> oogenesis ; GO:0048477 | inf. frm mut phen <> positive regulation of apoptotic process ; GO:0043065 | inferred from genetic interaction with rpr inferred from genetic interaction with grim inferred from genetic interaction with Dcp-1 inferred from genetic interaction with Dronc inferred from genetic interaction with Diap1 <> positive regulati…	-	-	Heat shock RNA omega	Hsromega		1.49902
FBgn0001235	1301.55	-0.99821	0.204509	-4.881	1.05549e-06	0.000171725	peripheral nervous system development ; GO:0007422 | trac. aut. stmt <> regulation of transcription from RNA polymerase II promoter ; GO:0006357 | inferred from sequence or structural similarity with MGD:Meis1; MGI:MGI:104717 <> brain development ; GO:0007420 | inf. frm mut phen <> proximal/distal pattern formation ; GO:0009954 | trac. aut. stmt <> specification of organ identity ; GO:0010092 | t…	sequence-specific DNA binding transcription factor activity ; GO:0003700 | inferred from sequence or structural similarity with MGD:Meis1; MGI:MGI:104717 <> sequence-specific DNA binding transcription factor activity ; GO:0003700 | trac. aut. stmt <> RNA polymerase II distal enhancer sequence-specific DNA binding transcription factor activity ; GO:0003705 | inferred from direct assay <> DNA bindi…	Hsap\MEIS2 <newline> Hsap\MEIS1 <newline> Hsap\ENSG00000105419	homothorax	hth		1.99752
FBgn0010389	143.373	-1.0129	0.337475	-3.0014	0.00268744	0.0482787	muscle fiber development ; GO:0048747 | inf. frm mut phen <> central nervous system development ; GO:0007417 | inferred from expression pattern <> endodermal cell fate determination ; GO:0007493 | inferred from expression pattern <> heart development ; GO:0007507 | inferred from expression pattern <> mesodermal cell fate determination ; GO:0007500 | inferred from expression pattern <> fibroblast …	fibroblast growth factor-activated receptor activity ; GO:0005007 | inferred from sequence or structural similarity <> fibroblast growth factor-activated receptor activity ; GO:0005007 | inferred from sequence or structural similarity with UniProtKB:P11362 <> protein tyrosine kinase activity ; GO:0004713 | inferred from sequence or structural similarity with UniProtKB:P11362 <> fibroblast growth …	Hsap\ENSG00000066468 <newline> Hsap\RET <newline> Hsap\FGFR3 <newline> Hsap\ENSG00000077782 <newline> Hsap\FGFR4	heartless	htl		2.01796
FBgn0031294	259.179	-1.03016	0.380157	-2.70983	0.00673187	0.0793018	protein dephosphorylation ; GO:0006470 | non-trac. aut. stmt <> regulation of secretion ; GO:0051046 | inf. frm mut phen <> digestive tract development ; GO:0048565 | inf. frm mut phen <> protein dephosphorylation ; GO:0006470 | inferred from electronic annotation with InterPro:IPR000242	protein tyrosine phosphatase activity ; GO:0004725 | non-trac. aut. stmt <> transmembrane receptor protein tyrosine phosphatase activity ; GO:0005001 | non-trac. aut. stmt <> transmembrane receptor protein tyrosine phosphatase activity ; GO:0005001 | inferred from sequence or structural similarity with EMBL:U82439 <> zinc ion binding ; GO:0008270 | inferred from electronic annotation with InterPr…	Hsap\PTPRN <newline> Hsap\PTPRN2	IA-2 ortholog	IA-2		2.04225
FBgn0001250	380.732	-0.817255	0.231455	-3.53094	0.000414082	0.0154573	imaginal disc-derived wing morphogenesis ; GO:0007476 | inferred from expression pattern AND inf. frm mut phen <> cell migration ; GO:0016477 | trac. aut. stmt <> single organismal cell-cell adhesion ; GO:0016337 | trac. aut. stmt <> midgut development ; GO:0007494 | trac. aut. stmt <> imaginal disc-derived wing morphogenesis ; GO:0007476 | trac. aut. stmt <> cell-matrix adhesion ; GO:0007160 | i…	cell adhesion molecule binding ; GO:0050839 | inferred from sequence or structural similarity <> receptor activity ; GO:0004872 | inferred from sequence or structural similarity <> protein heterodimerization activity ; GO:0046982 | inferred from physical interaction with mys <> extracellular matrix binding ; GO:0050840 | inferred from direct assay <> extracellular matrix protein binding ; GO:1990…	-	inflated	if		1.76205
FBgn0013467	178.637	-1.04573	0.384973	-2.71637	0.00660018	0.0785012	-	calmodulin binding ; GO:0005516 | inferred from direct assay <> myosin light chain binding ; GO:0032027 | inferred from reviewed computational analysis	-	igloo	igl		2.06441
FBgn0263397	123.18	-1.19179	0.394979	-3.01734	0.00255005	0.0467853	transmembrane transport ; GO:0055085 | inferred from electronic annotation with InterPro:IPR005821 <> potassium ion transport ; GO:0006813 | inferred from electronic annotation with InterPro:IPR003938 <> circadian sleep/wake cycle, sleep ; GO:0050802 | inf. frm mut phen <> proboscis extension reflex ; GO:0007637 | inf. frm mut phen <> determination of adult lifespan ; GO:0008340 | inf. frm mut ph…	intracellular cyclic nucleotide activated cation channel activity ; GO:0005221 | inferred from sequence or structural similarity <> voltage-gated ion channel activity ; GO:0005244 | inferred from sequence or structural similarity <> voltage-gated ion channel activity ; GO:0005244 | non-trac. aut. stmt <> intracellular cyclic nucleotide activated cation channel activity ; GO:0005221 | inferred fro…	Hsap\HCN2 <newline> Hsap\HCN3 <newline> Hsap\HCN1 <newline> Hsap\HCN4	I[[h]] channel	Ih		2.28435
FBgn0044049	555.877	-1.14954	0.267412	-4.29877	1.71745e-05	0.00151118	larval feeding behavior ; GO:0030536 | inf. frm mut phen <> insulin receptor signaling pathway ; GO:0008286 | inferred from sequence or structural similarity with HGNC_gene:INS; HGNC:6081; OMIM:176730	insulin receptor binding ; GO:0005158 | inferred from sequence or structural similarity <> insulin receptor binding ; GO:0005158 | inferred from sequence or structural similarity with HGNC_gene:INS; HGNC:6081; OMIM:176730 <> hormone activity ; GO:0005179 | inferred from electronic annotation with InterPro:IPR016179	-	Insulin-like peptide 4	Ilp4		2.21844
FBgn0001257	899.024	-0.871662	0.324645	-2.68497	0.0072537	0.0823805	cell adhesion ; GO:0007155 | trac. aut. stmt <> negative regulation of insulin receptor signaling pathway ; GO:0046627 | inferred from genetic interaction with InR inferred from genetic interaction with Ilp2 <> determination of adult lifespan ; GO:0008340 | inf. frm mut phen <> positive regulation of insulin receptor signaling pathway ; GO:0046628 | inferred from direct assay	insulin-like growth factor binding ; GO:0005520 | inferred from physical interaction with Ilp1 inferred from physical interaction with Ilp2 inferred from physical interaction with Ilp4 inferred from physical interaction with Ilp5 inferred from physical interaction with Ilp6	-	Ecdysone-inducible gene L2	ImpL2		1.82977
FBgn0027108	6911.56	-0.386453	0.122714	-3.14922	0.00163705	0.0356172	foregut morphogenesis ; GO:0007440 | inf. frm mut phen <> morphogenesis of embryonic epithelium ; GO:0016331 | inf. frm mut phen <> olfactory behavior ; GO:0042048 | inf. frm mut phen <> intercellular transport ; GO:0010496 | inferred from direct assay <> germarium-derived egg chamber formation ; GO:0007293 | inf. frm mut phen <> germarium-derived female germ-line cyst formation ; GO:0030727 | in…	gap junction channel activity ; GO:0005243 | inferred from direct assay <> gap junction channel activity ; GO:0005243 | inferred by curator from GO:0005921	-	Innexin 2	Inx2		1.30718
FBgn0265274	2739.1	-0.979145	0.231542	-4.2288	2.34937e-05	0.00187681	intercellular transport ; GO:0010496 | inferred from direct assay <> dorsal closure ; GO:0007391 | inf. frm mut phen	gap junction channel activity ; GO:0005243 | inferred by curator from GO:0005921 <> gap junction channel activity ; GO:0005243 | inferred from direct assay	-	Innexin 3	Inx3		1.9713
FBgn0030187	186.583	1.2461	0.453877	2.74547	0.0060425	0.0749061	DNA methylation ; GO:0006306 | non-trac. aut. stmt	molecular_function ; GO:0003674 | no biological data available	-	Interaction partner of Dnmt2	Ipod		2.372
FBgn0032706	44.3029	-1.30574	0.423942	-3.08	0.00207002	0.0415111	potassium ion transport ; GO:0006813 | inferred from sequence or structural similarity with Irk1 <> regulation of membrane potential ; GO:0042391 | inferred from sequence or structural similarity with Irk1 <> wing disc development ; GO:0035220 | inf. frm mut phen	inward rectifier potassium channel activity ; GO:0005242 | non-trac. aut. stmt <> inward rectifier potassium channel activity ; GO:0005242 | inferred from sequence or structural similarity with UniProtKB:P52188 <> inward rectifier potassium channel activity ; GO:0005242 | inferred from sequence or structural similarity with Irk1	-	Inwardly rectifying potassium channel 3	Irk3		2.4721
FBgn0259682	26169.7	0.305677	0.0885862	3.45062	0.000559306	0.0187661	biological_process ; GO:0008150 | no biological data available	molecular_function ; GO:0003674 | no biological data available	-	Jabba	Jabba		1.236
FBgn0028371	1354.16	-0.934663	0.161175	-5.79905	6.66926e-09	2.39621e-06	response to mechanical stimulus ; GO:0009612 | inferred from genetic interaction with kcc <> establishment of body hair or bristle planar orientation ; GO:0048104 | inf. frm mut phen	actin binding ; GO:0003779 | inferred from sequence or structural similarity with EMBL:AF089841; protein_id:AAD12245.1 <> actin binding ; GO:0003779 | inferred from sequence or structural similarity	-	jitterbug	jbug		1.91144
FBgn0028421	1594.62	0.419644	0.113598	3.69412	0.000220651	0.00975728	microtubule-based movement ; GO:0007018 | inferred from sequence or structural similarity with NCBI_gi:861365 <> sperm axoneme assembly ; GO:0007288 | NOT inf. frm mut phen <> nonmotile primary cilium assembly ; GO:0035058 | inf. frm mut phen <> anterograde axon cargo transport ; GO:0008089 | inf. frm mut phen <> sensory perception of sound ; GO:0007605 | inf. frm mut phen <> sensory perception o…	microtubule motor activity ; GO:0003777 | inferred from sequence or structural similarity with NCBI_gi:861365 <> protein binding ; GO:0005515 | inferred from physical interaction with Apc2 <> kinesin binding ; GO:0019894 | inferred from electronic annotation with InterPro:IPR008658	Hsap\KIFAP3	Kinesin associated protein 3	Kap3		1.3376
FBgn0087013	12421.6	0.230992	0.0888482	2.59985	0.00932653	0.0961114	protein import into nucleus ; GO:0006606 | inferred from sequence or structural similarity	protein transmembrane transporter activity ; GO:0008320 | inferred from sequence or structural similarity	Hsap\RANBP6 <newline> Hsap\ENSG00000065150	Karyopherin beta 3	Karybeta3		1.17364
FBgn0040207	1725.19	0.459612	0.147067	3.12518	0.00177697	0.0374728	microtubule severing ; GO:0051013 | non-trac. aut. stmt <> microtubule severing ; GO:0051013 | inferred from sequence or structural similarity with NCBI_gi:3005599 <> microtubule-based process ; GO:0007017 | inferred from sequence or structural similarity <> dorsal appendage formation ; GO:0046843 | inf. frm mut phen	microtubule binding ; GO:0008017 | inferred from sequence or structural similarity <> microtubule binding ; GO:0008017 | inferred from electronic annotation with InterPro:IPR026962	Hsap\KATNB1	katanin 80	kat80		1.37517
FBgn0015399	258.996	1.45828	0.249344	5.84847	4.96125e-09	1.94459e-06	negative regulation of epidermal growth factor receptor signaling pathway ; GO:0042059 | inferred from genetic interaction with Egfr AND inferred from genetic interaction with grk AND inf. frm mut phen <> negative regulation of epidermal growth factor receptor signaling pathway ; GO:0042059 | trac. aut. stmt <> negative regulation of epidermal growth factor-activated receptor activity ; GO:000717…	epidermal growth factor receptor binding ; GO:0005154 | inferred from physical interaction with Egfr <> receptor antagonist activity ; GO:0048019 | inferred from direct assay	-	kekkon-1	kek1		2.7478
FBgn0011236	1524.51	0.36836	0.119783	3.07523	0.00210342	0.0418886	copulation ; GO:0007620 | non-trac. aut. stmt <> insemination ; GO:0007320 | inf. frm mut phen <> female analia development ; GO:0045497 | inf. frm mut phen <> imaginal disc-derived female genitalia development ; GO:0007486 | inf. frm mut phen <> male analia development ; GO:0045496 | inf. frm mut phen <> imaginal disc-derived male genitalia development ; GO:0007485 | inf. frm mut phen <> regulat…	sequence-specific DNA binding transcription factor activity ; GO:0003700 | inferred from sequence or structural similarity <> nucleic acid binding ; GO:0003676 | inferred from sequence or structural similarity with InterPro:IPR007087 <> metal ion binding ; GO:0046872 | inferred from electronic annotation with InterPro:IPR007087	-	ken and barbie	ken		1.29088
FBgn0001311	334.743	-0.993052	0.328821	-3.02003	0.00252746	0.0464698	regulation of tube diameter, open tracheal system ; GO:0035158 | inf. frm mut phen <> regulation of tube length, open tracheal system ; GO:0035159 | inf. frm mut phen <> chitin-based embryonic cuticle biosynthetic process ; GO:0008362 | inf. frm mut phen <> cuticle chitin biosynthetic process ; GO:0006035 | inf. frm mut phen <> embryonic epithelial tube formation ; GO:0001838 | inf. frm mut phen …	chitin synthase activity ; GO:0004100 | non-trac. aut. stmt <> chitin synthase activity ; GO:0004100 | inferred from sequence or structural similarity with SGD_LOCUS:CHS1; SGD:S0005136 AND inferred from sequence or structural similarity with SGD_LOCUS:CHS2; SGD:S0000242 AND inferred from sequence or structural similarity with SGD_LOCUS:CHS3; SGD:S0000227	-	krotzkopf verkehrt	kkv		1.99039
FBgn0004381	1759.94	0.341748	0.115147	2.96793	0.00299809	0.0507727	anterograde axon cargo transport ; GO:0008089 | inferred from expression pattern <> microtubule-based movement ; GO:0007018 | inferred from sequence or structural similarity <> microtubule-based movement ; GO:0007018 | non-trac. aut. stmt <> anterograde axon cargo transport ; GO:0008089 | inf. frm mut phen <> sensory perception of smell ; GO:0007608 | inf. frm mut phen <> establishment or mainten…	motor activity ; GO:0003774 | inferred from direct assay AND inferred from sequence or structural similarity with MGD:Kif3a; MGI:MGI:107689 <> microtubule motor activity ; GO:0003777 | inferred from sequence or structural similarity <> microtubule motor activity ; GO:0003777 | non-trac. aut. stmt <> ATP binding ; GO:0005524 | inferred from electronic annotation with InterPro:IPR001752, InterPro:I…	Hsap\ENSG00000117245 <newline> Hsap\KIF3C <newline> Hsap\KIF3A <newline> Hsap\KIF3B	Kinesin-like protein at 68D	Klp68D		1.26729
FBgn0001320	306.924	-0.970102	0.330178	-2.93812	0.00330208	0.0532795	negative regulation of transcription, DNA-templated ; GO:0045892 | non-trac. aut. stmt <> regulation of mitotic nuclear division ; GO:0007088 | inf. frm mut phen <> zygotic determination of anterior/posterior axis, embryo ; GO:0007354 | non-trac. aut. stmt <> branched duct epithelial cell fate determination, open tracheal system ; GO:0046845 | trac. aut. stmt <> epithelial cell migration, open tr…	ligand-activated sequence-specific DNA binding RNA polymerase II transcription factor activity ; GO:0004879 | inferred from sequence or structural similarity with UniProtKB:Q60674 <> sequence-specific DNA binding transcription factor activity ; GO:0003700 | inferred from sequence or structural similarity with UniProtKB:Q60674 <> ligand-activated sequence-specific DNA binding RNA polymerase II tra…	-	knirps	kni		1.95898
FBgn0001325	537.293	-1.16438	0.245187	-4.74895	2.0448e-06	0.000289054	neuroblast fate determination ; GO:0007400 | inferred from expression pattern AND inf. frm mut phen <> axon guidance ; GO:0007411 | inf. frm mut phen <> Malpighian tubule morphogenesis ; GO:0007443 | trac. aut. stmt <> Malpighian tubule morphogenesis ; GO:0007443 | non-trac. aut. stmt <> zygotic determination of anterior/posterior axis, embryo ; GO:0007354 | non-trac. aut. stmt <> negative regula…	chromatin binding ; GO:0003682 | non-trac. aut. stmt <> metal ion binding ; GO:0046872 | inferred from electronic annotation with InterPro:IPR007087 <> sequence-specific DNA binding transcription factor activity ; GO:0003700 | inferred from direct assay <> sequence-specific DNA binding transcription factor activity ; GO:0003700 | non-trac. aut. stmt <> sequence-specific DNA binding ; GO:0043565 |…	Hsap\BCL6 <newline> Hsap\BCL6B	Kruppel	Kr		2.24137
FBgn0038839	101.61	-1.15857	0.355077	-3.26288	0.00110286	0.0291717	protein homooligomerization ; GO:0051260 | inferred from electronic annotation with InterPro:IPR003131 <> inter-male aggressive behavior ; GO:0002121 | inf. frm mut phen <> male courtship behavior ; GO:0008049 | inf. frm mut phen <> negative regulation of locomotion involved in locomotory behavior ; GO:0090327 | inf. frm mut phen <> sleep ; GO:0030431 | inf. frm mut phen	-	Hsap\KCTD8 <newline> Hsap\KCTD12 <newline> Hsap\KCTD16	Kctd12-like	Ktl		2.23236
FBgn0027279	3365.82	0.247948	0.0908722	2.72853	0.00636168	0.0771544	inositol metabolic process ; GO:0006020 | inferred from sequence or structural similarity with UniProtKB:Q6PFW1	acid phosphatase activity ; GO:0003993 | inferred from electronic annotation with InterPro:IPR000560 <> inositol-1,3,4,5,6-pentakisphosphate kinase activity ; GO:0000827 | inferred from sequence or structural similarity with UniProtKB:Q6PFW1 <> inositol hexakisphosphate 5-kinase activity ; GO:0000832 | inferred from sequence or structural similarity with UniProtKB:Q6PFW1 <> diphosphoinositol-pent…	Hsap\PPIP5K1 <newline> Hsap\ENSG00000145725	lethal (1) G0196	l(1)G0196		1.18752
FBgn0002561	211.709	-1.32454	0.408774	-3.24028	0.0011941	0.0301727	regulation of transcription from RNA polymerase II promoter ; GO:0006357 | inferred from sequence or structural similarity with UniProtKB:P50553 <> central nervous system development ; GO:0007417 | non-trac. aut. stmt <> peripheral nervous system development ; GO:0007422 | non-trac. aut. stmt <> neuroblast fate determination ; GO:0007400 | trac. aut. stmt <> ventral cord development ; GO:0007419 …	sequence-specific DNA binding transcription factor activity ; GO:0003700 | non-trac. aut. stmt <> protein heterodimerization activity ; GO:0046982 | inferred from physical interaction with da <> sequence-specific DNA binding ; GO:0043565 | inferred from direct assay <> sequence-specific DNA binding ; GO:0043565 | contributes_to inferred from direct assay <> sequence-specific DNA binding transcrip…	-	lethal of scute	l(1)sc		2.50453
FBgn0010482	281.381	-1.10595	0.352139	-3.14067	0.00168564	0.0360677	cell redox homeostasis ; GO:0045454 | inferred from electronic annotation with InterPro:IPR013766	protein disulfide isomerase activity ; GO:0003756 | inferred from sequence or structural similarity with UniProtKB:Q14554	-	lethal (2) 01289	l(2)01289		2.15241
FBgn0010549	33.5874	-1.59481	0.484309	-3.29295	0.000991414	0.0274005	multicellular organismal development ; GO:0007275 | inf. frm mut phen <> transport ; GO:0006810 | inferred from sequence or structural similarity with EMBL:AF071202 <> transport ; GO:0006810 | non-trac. aut. stmt <> transmembrane transport ; GO:0055085 | inferred from electronic annotation with InterPro:IPR001140, InterPro:IPR011527	ATPase activity, coupled to transmembrane movement of substances ; GO:0042626 | inferred from sequence or structural similarity with EMBL:AF071202 <> transporter activity ; GO:0005215 | inferred from sequence or structural similarity with EMBL:AF071202 <> ATP binding ; GO:0005524 | non-trac. aut. stmt <> ATPase activity, coupled to transmembrane movement of substances ; GO:0042626 | non-trac. aut…	Hsap\ABCC4 <newline> Hsap\ABCC8 <newline> Hsap\ABCC2 <newline> Hsap\ABCC12 <newline> Hsap\ABCC9 <newline> Hsap\ABCC6 <newline> Hsap\ABCC1 <newline> Hsap\ABCC10 <newline> Hsap\ABCC5 <newline> Hsap\ABCC11	lethal (2) 03659	l(2)03659		3.02054
FBgn0022153	2061.57	0.348954	0.121646	2.8686	0.00412289	0.0599358	biological_process ; GO:0008150 | no biological data available	molecular_function ; GO:0003674 | no biological data available	Hsap\KIAA0195	lethal (2) k05819	l(2)k05819		1.27364
FBgn0016970	526.297	0.344956	0.132287	2.60763	0.00911722	0.0949491	multicellular organismal development ; GO:0007275 | inf. frm mut phen	metal ion binding ; GO:0046872 | inferred from electronic annotation with InterPro:IPR007087	Hsap\ENSG00000198546	lethal (2) k10201	l(2)k10201		1.27011
FBgn0265276	1857.42	-0.711571	0.220956	-3.22043	0.00128	0.0311791	regulation of chromatin silencing ; GO:0031935 | inf. frm mut phen <> imaginal disc-derived wing morphogenesis ; GO:0007476 | inf. frm mut phen	nucleic acid binding ; GO:0003676 | inferred from electronic annotation with InterPro:IPR013087 <> metal ion binding ; GO:0046872 | inferred from electronic annotation with InterPro:IPR007087 <> sequence-specific DNA binding transcription factor activity ; GO:0003700 | inferred from electronic annotation with InterPro:IPR027775	-	lethal (3) neo38	l(3)neo38		1.63759
FBgn0016031	2673.5	0.325129	0.0808469	4.02154	5.78182e-05	0.00392572	imaginal disc development ; GO:0007444 | inf. frm mut phen <> inter-male aggressive behavior ; GO:0002121 | inf. frm mut phen <> dorsal appendage formation ; GO:0046843 | inf. frm mut phen	molecular_function ; GO:0003674 | no biological data available	Hsap\PLBD1 <newline> Hsap\PLBD2	lamina ancestor	lama		1.25278
FBgn0010397	1610.85	-0.594301	0.205387	-2.89357	0.00380886	0.0575837	mitotic nuclear envelope reassembly ; GO:0007084 | inferred from sequence or structural similarity with EMBL:D50080; protein_id:BAA08784 <> nuclear pore distribution ; GO:0031081 | inf. frm mut phen <> tendon development ; GO:0035989 | inf. frm mut phen <> chromatin organization ; GO:0006325 | inf. frm mut phen <> regulation of actin filament polymerization ; GO:0030833 | inf. frm mut phen <> chr…	structural molecule activity ; GO:0005198 | inf. frm mut phen	Hsap\LMNB1 <newline> Hsap\LMNB2 <newline> Hsap\LMNA	Lamin C	LamC		1.50974
FBgn0261800	1376.91	-0.700565	0.15462	-4.53088	5.87387e-06	0.000649763	embryonic morphogenesis ; GO:0048598 | non-trac. aut. stmt <> organ morphogenesis ; GO:0009887 | non-trac. aut. stmt <> tissue development ; GO:0009888 | non-trac. aut. stmt <> cell migration ; GO:0016477 | inf. frm mut phen <> basement membrane assembly ; GO:0070831 | inf. frm mut phen <> organ development ; GO:0048513 | inf. frm mut phen <> gonad development ; GO:0008406 | inf. frm mut phen <> …	-	Hsap\LAMB2 <newline> Hsap\LAMB1 <newline> Hsap\LAMB4	LanB1	LanB1		1.62514
FBgn0267348	1245.32	-0.667687	0.172236	-3.87658	0.000105933	0.00608304	salivary gland morphogenesis ; GO:0007435 | inferred from genetic interaction with Gyc76C inf. frm mut phen <> embryonic morphogenesis ; GO:0048598 | non-trac. aut. stmt <> organ morphogenesis ; GO:0009887 | non-trac. aut. stmt <> tissue development ; GO:0009888 | non-trac. aut. stmt <> midgut development ; GO:0007494 | inf. frm mut phen <> endodermal digestive tract morphogenesis ; GO:0061031 | …	-	Hsap\LAMA1 <newline> Hsap\NTN3 <newline> Hsap\ENSG00000058085 <newline> Hsap\LAMA2 <newline> Hsap\LAMC3 <newline> Hsap\NTN1 <newline> Hsap\LAMC1	Laminin B2	LanB2		1.58852
FBgn0032230	85.0702	-1.19848	0.287451	-4.16934	3.05486e-05	0.00237316	imaginal disc-derived wing morphogenesis ; GO:0007476 | inf. frm mut phen	-	Hsap\LIX1L <newline> Hsap\ENSG00000264403 <newline> Hsap\LIX1	lowfat	lft		2.29498
FBgn0038035	745.626	0.36484	0.114011	3.20005	0.00137403	0.0328981	DNA recombination ; GO:0006310 | inferred from electronic annotation with InterPro:IPR000977, InterPro:IPR012308, InterPro:IPR012309, InterPro:IPR012310 <> DNA ligation involved in DNA repair ; GO:0051103 | inferred from electronic annotation with InterPro:IPR016059 <> DNA ligation ; GO:0006266 | inferred from biological aspect of ancestor with PANTHER:PTN000048694 <> lagging strand elongation ; …	DNA ligase (ATP) activity ; GO:0003910 | inferred from sequence or structural similarity with EMBL:U66057 <> ATP binding ; GO:0005524 | inferred from electronic annotation with InterPro:IPR000977, InterPro:IPR012310 <> DNA binding ; GO:0003677 | inferred from electronic annotation with InterPro:IPR012308 <> DNA ligase (ATP) activity ; GO:0003910 | inferred from biological aspect of ancestor with …	Hsap\LIG4 <newline> Hsap\LIG3	DNA ligase III	lig3	DDR Gene	1.28774
FBgn0033855	2708.01	-1.07025	0.380335	-2.81397	0.00489338	0.0666597	neurogenesis ; GO:0022008 | inf. frm mut phen	-	-	link	link		2.0998
FBgn0032253	37.6676	-1.38068	0.420324	-3.28481	0.00102053	0.027673	mannose metabolic process ; GO:0006013 | inferred from electronic annotation with InterPro:IPR011682	alpha-mannosidase activity ; GO:0004559 | inferred from sequence or structural similarity with EMBL:U68567 <> carbohydrate binding ; GO:0030246 | inferred from electronic annotation with InterPro:IPR011013 <> zinc ion binding ; GO:0008270 | inferred from electronic annotation with InterPro:IPR015341 <> mannosyl-oligosaccharide 1,2-alpha-mannosidase activity ; GO:0004571 | inferred from direct ass…	Hsap\ENSG00000269590 <newline> Hsap\MAN2B1 <newline> Hsap\ENSG00000269242	Lysosomal alpha-mannosidase I	LManI		2.60392
FBgn0019686	9980	0.327531	0.0840435	3.89717	9.73244e-05	0.00575015	germ cell development ; GO:0007281 | inferred from expression pattern <> protein phosphorylation ; GO:0006468 | inferred from sequence or structural similarity <> protein phosphorylation ; GO:0006468 | non-trac. aut. stmt <> DNA damage checkpoint ; GO:0000077 | inf. frm mut phen <> intrinsic apoptotic signaling pathway in response to DNA damage ; GO:0008630 | inf. frm mut phen <> cellular respons…	protein serine/threonine kinase activity ; GO:0004674 | non-trac. aut. stmt <> protein serine/threonine kinase activity ; GO:0004674 | inferred from sequence or structural similarity <> ATP binding ; GO:0005524 | inferred from electronic annotation with InterPro:IPR000719, InterPro:IPR002290, InterPro:IPR017441 <> tau-protein kinase activity ; GO:0050321 | inferred from direct assay	Hsap\CHEK2	loki	lok	DDR Gene	1.25486
FBgn0066101	1748.36	0.460585	0.124457	3.70076	0.000214957	0.00960401	cholesterol metabolic process ; GO:0008203 | inferred from sequence or structural similarity with UniProtKB:Q99088 <> lipoprotein transport ; GO:0042953 | inferred from sequence or structural similarity with UniProtKB:Q99088 <> receptor-mediated endocytosis ; GO:0006898 | inf. frm mut phen inferred from expression pattern	low-density lipoprotein receptor activity ; GO:0005041 | inferred from sequence or structural similarity with UniProtKB:Q99088 <> receptor activity ; GO:0004872 | inf. frm mut phen <> calcium ion binding ; GO:0005509 | inferred from electronic annotation with InterPro:IPR001881, InterPro:IPR018097	Hsap\VLDLR <newline> Hsap\LDLR <newline> Hsap\LRP8	Lipophorin receptor 1	LpR1		1.3761
FBgn0034540	132.523	-1.0061	0.328848	-3.05947	0.00221732	0.0431601	Roundabout signaling pathway involved in muscle cell chemotaxis toward tendon cell ; GO:2001283 | inferred from genetic interaction with robo1 <> negative regulation of muscle cell chemotaxis toward tendon cell ; GO:2001282 | inf. frm mut phen	protein binding ; GO:0005515 | inferred from physical interaction with robo1	-	Leucine-rich tendon-specific protein	Lrt		2.00848
FBgn0030608	29896	0.228109	0.0794952	2.86946	0.00411169	0.0599358	lipid storage ; GO:0019915 | non-trac. aut. stmt <> lipid storage ; GO:0019915 | inf. frm mut phen <> sequestering of triglyceride ; GO:0030730 | inf. frm mut phen <> lipid particle transport along microtubule ; GO:0031887 | inf. frm mut phen <> regulation of transport ; GO:0051049 | inf. frm mut phen <> lipid metabolic process ; GO:0006629 | inf. frm mut phen <> imaginal disc-derived wing morpho…	protein binding ; GO:0005515 | inferred from physical interaction with klar	-	Lipid storage droplet-2	Lsd-2		1.1713
FBgn0268063	213.784	-1.29135	0.360821	-3.57892	0.000345022	0.0132818	imaginal disc-derived wing vein specification ; GO:0007474 | inf. frm mut phen <> imaginal disc-derived wing morphogenesis ; GO:0007476 | inf. frm mut phen	-	-	larval translucida	ltl		2.44757
FBgn0262169	3011.68	0.347084	0.085283	4.06979	4.70548e-05	0.00338128	determination of adult lifespan ; GO:0008340 | inf. frm mut phen <> regulation of BMP signaling pathway ; GO:0030510 | inf. frm mut phen <> positive regulation of BMP signaling pathway ; GO:0030513 | inferred from direct assay <> germ-line stem cell maintenance ; GO:0030718 | inf. frm mut phen <> regulation of imaginal disc-derived wing size ; GO:0044719 | inf. frm mut phen	heparan sulfate proteoglycan binding ; GO:0043395 | inferred from direct assay <> calcium ion binding ; GO:0005509 | inferred from electronic annotation with InterPro:IPR002048, InterPro:IPR011992, InterPro:IPR019577	-	magu	magu		1.27199
FBgn0034962	5952.19	0.173197	0.0570649	3.03508	0.00240471	0.04498	negative regulation of BMP signaling pathway ; GO:0030514 | inferred from direct assay	-	Hsap\ENSG00000161904 <newline> Hsap\LEMD3	MAN1	MAN1		1.12755
FBgn0032929	5613.44	0.222472	0.0683821	3.25336	0.00114048	0.0297502	female meiosis chromosome segregation ; GO:0016321 | inf. frm mut phen <> pre-replicative complex assembly involved in nuclear cell cycle DNA replication ; GO:0006267 | non-trac. aut. stmt <> DNA replication ; GO:0006260 | inf. frm mut phen <> chromosome condensation ; GO:0030261 | inf. frm mut phen <> heterochromatin organization involved in chromatin silencing ; GO:0070868 | inf. frm mut phen <…	chromatin binding ; GO:0003682 | non-trac. aut. stmt	Hsap\ENSG00000065328	Minichromosome maintenance 10	Mcm10		1.16673
FBgn0034389	1900.75	0.374626	0.114502	3.27179	0.0010687	0.0285307	biological_process ; GO:0008150 | no biological data available	calcium ion binding ; GO:0005509 | inferred from sequence or structural similarity with HGNC_gene:MCTP1; HGNC:26183	Hsap\MCTP1 <newline> Hsap\MCTP2	Multiple C2 domain and transmembrane region protein	Mctp		1.2965
FBgn0038772	2466.88	0.222871	0.071795	3.10427	0.00190747	0.0393496	neuron differentiation ; GO:0030182 | inf. frm mut phen <> neurogenesis ; GO:0022008 | inf. frm mut phen	zinc ion binding ; GO:0008270 | inferred from electronic annotation with InterPro:IPR000571, InterPro:IPR001841 <> zinc ion binding ; GO:0008270 | inferred from sequence model	Hsap\RNF113B <newline> Hsap\RNF113A	midlife crisis	mdlc		1.16705
FBgn0036761	4516.86	0.251786	0.0835714	3.01283	0.00258825	0.047185	positive regulation of transcription from RNA polymerase II promoter ; GO:0045944 | inf. frm mut phen <> transcription from RNA polymerase II promoter ; GO:0006366 | inferred from sequence or structural similarity with UniProtKB:Q9VEC1	transcription factor binding ; GO:0008134 | inferred from physical interaction with Ubx inferred from physical interaction with Dfd inferred from physical interaction with abd-A <> RNA polymerase II transcription cofactor activity ; GO:0001104 | inferred from sequence or structural similarity with UniProtKB:Q9VEC1	Hsap\ENSG00000156603	Mediator complex subunit 19	MED19		1.19068
FBgn0004367	1113.59	0.37354	0.136727	2.73202	0.0062947	0.0766655	chromosome condensation ; GO:0030261 | inferred from genetic interaction with pr-set7 <> meiotic nuclear division ; GO:0007126 | trac. aut. stmt <> DNA damage checkpoint ; GO:0000077 | inf. frm mut phen <> regulation of syncytial blastoderm mitotic cell cycle ; GO:0007348 | trac. aut. stmt <> phosphorylation ; GO:0016310 | non-trac. aut. stmt <> regulation of mitotic nuclear division ; GO:0007088…	protein kinase activity ; GO:0004672 | non-trac. aut. stmt <> kinase activity ; GO:0016301 | inferred from sequence or structural similarity <> protein serine/threonine kinase activity ; GO:0004674 | inferred from electronic annotation with InterPro:IPR012993	Hsap\ATR	meiotic 41	mei-41	DDR Gene	1.29553
FBgn0025874	1316.61	0.266996	0.100017	2.6695	0.00759631	0.0841961	-	sequence-specific DNA binding transcription factor activity ; GO:0003700 | inferred from sequence or structural similarity with UniProtKB:Q61778 <> zinc ion binding ; GO:0008270 | inferred from electronic annotation with InterPro:IPR007087, InterPro:IPR012934, InterPro:IPR015880 <> nucleic acid binding ; GO:0003676 | inferred from electronic annotation with InterPro:IPR013087	Hsap\ZNF443 <newline> Hsap\ZNF678 <newline> Hsap\ZNF563 <newline> Hsap\ZNF675 <newline> Hsap\ZNF425 <newline> Hsap\ENSG00000213973 <newline> Hsap\ZNF233 <newline> Hsap\ENSG00000125846 <newline> Hsap\ZNF331 <newline> Hsap\ZNF100 <newline> Hsap\ZNF557 <newline> Hsap\ZNF613 <newline> Hsap\ENSG00000197044 <newline> Hsap\ZNF691 <newline> Hsap\ZNF90 <newline> Hsap\ZNF621 <newline> Hsap\ZNF81 <newline> …	Meiotic central spindle	Meics		1.2033
FBgn0039559	7644.21	0.284528	0.101685	2.79815	0.00513967	0.0683555	gene silencing ; GO:0016458 | inferred from sequence or structural similarity with UniProtKB:Q9NH52 <> germ-line sex determination ; GO:0018992 | inferred from sequence or structural similarity with UniProtKB:Q9NH52	histone methyltransferase activity ; GO:0042054 | inferred from direct assay <> transcription cofactor activity ; GO:0003712 | inferred from sequence or structural similarity with EMBL:AF064553 <> transcription factor binding ; GO:0008134 | inferred from sequence or structural similarity with EMBL:AF064553 <> histone-lysine N-methyltransferase activity ; GO:0018024 | inferred from electronic anno…	-	Mes-4	Mes-4		1.21801
FBgn0004456	377.631	-0.87271	0.18342	-4.75799	1.95528e-06	0.000281006	cell adhesion ; GO:0007155 | inf. frm mut phen <> imaginal disc-derived wing morphogenesis ; GO:0007476 | inferred from expression pattern AND inf. frm mut phen <> cell differentiation ; GO:0030154 | trac. aut. stmt <> cell migration ; GO:0016477 | trac. aut. stmt <> single organismal cell-cell adhesion ; GO:0016337 | trac. aut. stmt <> ectodermal digestive tract morphogenesis ; GO:0048567 | trac…	cell adhesion molecule binding ; GO:0050839 | inf. frm mut phen <> receptor activity ; GO:0004872 | inf. frm mut phen <> cell adhesion molecule binding ; GO:0050839 | inferred from sequence or structural similarity <> receptor activity ; GO:0004872 | inferred from sequence or structural similarity <> protein heterodimerization activity ; GO:0046982 | inferred from physical interaction with mys <>…	-	multiple edematous wings	mew		1.8311
FBgn0039561	1913.7	0.414966	0.103019	4.02805	5.62404e-05	0.0038489	spermatid differentiation ; GO:0048515 | inf. frm mut phen <> transmembrane transport ; GO:0055085 | inferred from electronic annotation with InterPro:IPR002067 <> mitochondrial transport ; GO:0006839 | inferred from sequence model	transmembrane transporter activity ; GO:0022857 | inferred from sequence model	Hsap\ENSG00000155287 <newline> Hsap\SLC25A37	mitoferrin	mfrn		1.33327
FBgn0010651	282.116	-0.920745	0.190996	-4.82075	1.43022e-06	0.000220229	response to hypoxia ; GO:0001666 | inf. frm mut phen inferred from expression pattern <> transmembrane transport ; GO:0055085 | inferred from electronic annotation with InterPro:IPR011701 <> wing disc dorsal/ventral pattern formation ; GO:0048190 | inferred from genetic interaction with Bx, ap	high-affinity inorganic phosphate:sodium symporter activity ; GO:0005316 | inferred from sequence or structural similarity with Picot	Hsap\SLC17A8 <newline> Hsap\SLC17A5 <newline> Hsap\SLC17A6 <newline> Hsap\SLC17A7	Major Facilitator Superfamily Transporter 14	MFS14		1.89309
FBgn0039738	111.04	-0.877619	0.268526	-3.26829	0.001082	0.0287966	protein N-linked glycosylation ; GO:0006487 | inferred from direct assay <> oligosaccharide biosynthetic process ; GO:0009312 | inferred from electronic annotation with InterPro:IPR007754	acetylglucosaminyltransferase activity ; GO:0008375 | inferred from direct assay <> alpha-1,6-mannosylglycoprotein 2-beta-N-acetylglucosaminyltransferase activity ; GO:0008455 | inferred from sequence or structural similarity with UniProtKB:Q09326	Hsap\MGAT2	Mgat2	Mgat2		1.83734
FBgn0014342	45.6204	-1.7736	0.463656	-3.82526	0.000130636	0.00682714	transcription initiation from RNA polymerase II promoter ; GO:0006367 | inferred from sequence or structural similarity with HGNC_gene:TAF6L; HGNC:17305; OMIM:602946 AND inferred from sequence or structural similarity with SGD_LOCUS:TAF60; SGD:S0003080 <> male meiosis I ; GO:0007141 | inf. frm mut phen <> spermatogenesis ; GO:0007283 | inf. frm mut phen <> meiotic nuclear division ; GO:0007126 | …	protein heterodimerization activity ; GO:0046982 | inferred from electronic annotation with InterPro:IPR009072	Hsap\TAF6 <newline> Hsap\TAF6L	meiosis I arrest	mia		3.41907
FBgn0036333	3594.48	0.310625	0.0893689	3.47576	0.000509406	0.018042	endocytic recycling ; GO:0032456 | inferred from electronic annotation with InterPro:IPR028563	actin binding ; GO:0003779 | inferred from sequence or structural similarity <> actin binding ; GO:0003779 | inferred from sequence or structural similarity with EMBL:AF093775 <> zinc ion binding ; GO:0008270 | inferred from electronic annotation with InterPro:IPR001781 <> Rab GTPase binding ; GO:0017137 | inferred from electronic annotation with InterPro:IPR028563	Hsap\ENSG00000115504 <newline> Hsap\EHBP1L1	MICAL-like	MICAL-like		1.24024
FBgn0261963	74.4142	-0.936264	0.327428	-2.85945	0.00424381	0.0605538	segment polarity determination ; GO:0007367 | inf. frm mut phen <> heart development ; GO:0007507 | inf. frm mut phen <> cardioblast cell fate commitment ; GO:0042684 | inf. frm mut phen <> embryonic heart tube development ; GO:0035050 | inf. frm mut phen <> regulation of cardioblast differentiation ; GO:0051890 | inf. frm mut phen <> neuroblast fate specification ; GO:0014018 | inf. frm mut phen…	sequence-specific DNA binding transcription factor activity ; GO:0003700 | inferred from sequence or structural similarity with EMBL:AC006379; protein_id:AAD21787.1 <> RNA polymerase II transcription corepressor binding ; GO:0001226 | inferred from physical interaction with gro <> RNA polymerase II regulatory region sequence-specific DNA binding ; GO:0000977 | inferred from direct assay <> RNA po…	Hsap\TBX22 <newline> Hsap\T <newline> Hsap\TBX10 <newline> Hsap\TBX5 <newline> Hsap\TBX15 <newline> Hsap\TBX4 <newline> Hsap\TBX20 <newline> Hsap\TBX18 <newline> Hsap\TBX19 <newline> Hsap\TBX1	midline	mid		1.91357
FBgn0053558	4522.21	0.390289	0.141247	2.76317	0.00572429	0.0727653	actin filament organization ; GO:0007015 | inferred from sequence or structural similarity with MGD:Mtss1; MGI:MGI:2384818 <> border follicle cell migration ; GO:0007298 | inf. frm mut phen <> germ cell migration ; GO:0008354 | inf. frm mut phen <> filopodium assembly ; GO:0046847 | inf. frm mut phen <> negative regulation of receptor-mediated endocytosis ; GO:0048261 | inf. frm mut phen <> plasm…	actin binding ; GO:0003779 | inferred from sequence or structural similarity with MGD:Mtss1; MGI:MGI:2384818 <> phospholipid binding ; GO:0005543 | inferred from direct assay <> SH3 domain binding ; GO:0017124 | inferred from direct assay <> protein homodimerization activity ; GO:0042803 | inferred from physical interaction with mim	-	missing-in-metastasis	mim		1.31066
FBgn0027111	264.544	-0.864516	0.312649	-2.76513	0.00569001	0.0727653	mesoderm morphogenesis ; GO:0048332 | inf. frm mut phen <> determination of adult lifespan ; GO:0008340 | inf. frm mut phen	heparin binding ; GO:0008201 | inferred from direct assay <> heparin binding ; GO:0008201 | inferred from sequence or structural similarity with HGNC_gene:MDK; HGNC:6972 <> growth factor activity ; GO:0008083 | inferred from electronic annotation with InterPro:IPR020090, InterPro:IPR020091	-	midkine and pleiotrophin 1	miple1		1.82073
FBgn0026061	567.531	-1.21776	0.163224	-7.46069	8.60699e-14	1.66872e-10	-	phosphoprotein phosphatase activity ; GO:0004721 | non-trac. aut. stmt <> acid phosphatase activity ; GO:0003993 | inferred from electronic annotation with InterPro:IPR000560	-	Multiple inositol polyphosphate phosphatase 1	Mipp1		2.32585
FBgn0021776	1774.2	-0.966467	0.24656	-3.9198	8.8623e-05	0.00538166	asymmetric protein localization ; GO:0008105 | inferred from genetic interaction with pros AND inf. frm mut phen AND inferred from physical interaction with pros <> asymmetric protein localization involved in cell fate determination ; GO:0045167 | trac. aut. stmt <> ganglion mother cell fate determination ; GO:0007402 | trac. aut. stmt <> intracellular mRNA localization ; GO:0008298 | non-trac. a…	actin binding ; GO:0003779 | inferred from sequence or structural similarity <> myosin binding ; GO:0017022 | inferred from physical interaction with jar <> protein binding ; GO:0005515 | inferred from physical interaction with flfl	-	miranda	mira		1.95405
FBgn0014343	204.944	-1.00029	0.288617	-3.4658	0.000528666	0.0182519	embryonic development via the syncytial blastoderm ; GO:0001700 | inferred from expression pattern AND inf. frm mut phen <> equator specification ; GO:0045317 | inf. frm mut phen <> peripheral nervous system development ; GO:0007422 | inf. frm mut phen <> imaginal disc-derived wing morphogenesis ; GO:0007476 | inf. frm mut phen <> smoothened signaling pathway ; GO:0007224 | inferred from genetic …	sequence-specific DNA binding transcription factor activity ; GO:0003700 | inferred from sequence or structural similarity with InterPro:IPR001356 <> sequence-specific DNA binding transcription factor activity ; GO:0003700 | non-trac. aut. stmt <> sequence-specific DNA binding RNA polymerase II transcription factor activity ; GO:0000981 | inferred from sequence or structural similarity with exd <…	Hsap\IRX3	mirror	mirr		2.0004
FBgn0044510	2557.99	0.380081	0.0844465	4.50084	6.76845e-06	0.00071176	translation ; GO:0006412 | inferred from sequence or structural similarity with UniProtKB:P82675	structural constituent of ribosome ; GO:0003735 | inferred from sequence or structural similarity with UniProtKB:P82675 <> RNA binding ; GO:0003723 | inferred from electronic annotation with InterPro:IPR013810, InterPro:IPR014720	Hsap\MRPS5	mitochondrial ribosomal protein S5	mRpS5		1.30141
FBgn0026252	18343.9	0.226106	0.07713	2.93149	0.00337338	0.0540681	protein import into nucleus ; GO:0006606 | inferred from sequence or structural similarity <> epidermal growth factor receptor signaling pathway ; GO:0007173 | inferred from genetic interaction with rl <> protein import into nucleus ; GO:0006606 | inferred from direct assay <> transmembrane receptor protein tyrosine kinase signaling pathway ; GO:0007169 | inferred from physical interaction with c…	protein transmembrane transporter activity ; GO:0008320 | inferred from sequence or structural similarity <> Ran GTPase binding ; GO:0008536 | inferred from sequence or structural similarity <> protein binding ; GO:0005515 | inferred from physical interaction with Ced-12 <> Ran GTPase binding ; GO:0008536 | inferred from electronic annotation with InterPro:IPR001494 <> U1 snRNA binding ; GO:00306…	Hsap\IPO7 <newline> Hsap\IPO8	moleskin	msk		1.16967
FBgn0005616	378.412	-0.78302	0.23259	-3.36652	0.000761224	0.0230317	dosage compensation ; GO:0007549 | inf. frm mut phen <> dosage compensation complex assembly involved in dosage compensation by hyperactivation of X chromosome ; GO:0016457 | trac. aut. stmt <> dosage compensation by hyperactivation of X chromosome ; GO:0009047 | non-trac. aut. stmt <> protein autoubiquitination ; GO:0051865 | inferred from direct assay <> protein ubiquitination ; GO:0016567 | in…	ubiquitin protein ligase activity ; GO:0061630 | inferred from direct assay <> chromatin binding ; GO:0003682 | contributes_to inferred from direct assay <> transcription factor binding ; GO:0008134 | inferred from physical interaction with msl-1 <> chromatin binding ; GO:0003682 | inferred from direct assay <> DNA binding ; GO:0003677 | trac. aut. stmt <> chromatin binding ; GO:0003682 | non-tra…	-	male-specific lethal 2	msl-2		1.72073
FBgn0261836	1434.91	-0.73241	0.276266	-2.6511	0.0080229	0.0868903	cytoskeleton organization ; GO:0007010 | inferred from sequence or structural similarity with UniProtKB:Q8NF91 <> mesoderm development ; GO:0007498 | non-trac. aut. stmt <> cytoplasmic transport, nurse cell to oocyte ; GO:0007303 | inf. frm mut phen <> establishment of nucleus localization ; GO:0040023 | inf. frm mut phen <> female germline ring canal stabilization ; GO:0008335 | inf. frm mut phe…	cytoskeletal protein binding ; GO:0008092 | inferred from sequence or structural similarity with UniProtKB:Q8NF91 <> actin binding ; GO:0003779 | non-trac. aut. stmt <> actin binding ; GO:0003779 | inferred from direct assay <> cytoskeletal protein binding ; GO:0008092 | inferred from sequence or structural similarity <> actin binding ; GO:0003779 | inferred from sequence or structural similarity…	-	Muscle-specific protein 300 kDa	Msp300		1.66141
FBgn0002878	3449.92	0.324164	0.12439	2.60603	0.0091598	0.0951625	mitotic nuclear division ; GO:0007067 | trac. aut. stmt <> oogenesis ; GO:0048477 | trac. aut. stmt <> mitotic G2 DNA damage checkpoint ; GO:0007095 | inferred from genetic interaction with nbs inf. frm mut phen <> mitotic DNA replication checkpoint ; GO:0033314 | inf. frm mut phen	-	Hsap\TOPBP1	mutagen-sensitive 101	mus101	DDR Gene	1.25194
FBgn0002899	1648.07	0.386332	0.119348	3.23701	0.00120789	0.0301727	intracellular mRNA localization ; GO:0008298 | inf. frm mut phen <> karyosome formation ; GO:0030717 | inf. frm mut phen <> germarium-derived oocyte fate determination ; GO:0007294 | inferred from genetic interaction with spn-A <> polarity specification of anterior/posterior axis ; GO:0009949 | inf. frm mut phen <> polarity specification of dorsal/ventral axis ; GO:0009951 | inf. frm mut phen <> …	helicase activity ; GO:0004386 | inferred from sequence or structural similarity <> ATP binding ; GO:0005524 | inferred from electronic annotation with InterPro:IPR001650, InterPro:IPR011545 <> nucleic acid binding ; GO:0003676 | inferred from electronic annotation with InterPro:IPR001650, InterPro:IPR011545	Hsap\HELQ	mutagen-sensitive 301	mus301		1.30707
FBgn0086904	9337.11	0.317101	0.110644	2.86595	0.0041576	0.0601165	neurogenesis ; GO:0022008 | inf. frm mut phen <> regulation of pole plasm oskar mRNA localization ; GO:0007317 | inf. frm mut phen <> oogenesis ; GO:0048477 | inf. frm mut phen	protein binding ; GO:0005515 | inferred from physical interaction with bic	Hsap\NACAD <newline> Hsap\NACA <newline> Hsap\NACA2	Nascent polypeptide associated complex protein alpha subunit	Nacalpha		1.24582
FBgn0004118	59.2281	-1.10603	0.395659	-2.79542	0.00518322	0.0684582	response to insecticide ; GO:0017085 | inf. frm mut phen <> synaptic transmission, cholinergic ; GO:0007271 | inferred from expression pattern <> ion transport ; GO:0006811 | inferred from electronic annotation with InterPro:IPR002394, InterPro:IPR006029, InterPro:IPR006201, InterPro:IPR018000	acetylcholine-activated cation-selective channel activity ; GO:0004889 | inferred from sequence or structural similarity with EMBL:AF096879 <> acetylcholine-activated cation-selective channel activity ; GO:0004889 | inferred from sequence or structural similarity	Hsap\CHRNA9 <newline> Hsap\CHRFAM7A <newline> Hsap\CHRNA5 <newline> Hsap\ENSG00000080644 <newline> Hsap\CHRNA1 <newline> Hsap\CHRNA6 <newline> Hsap\CHRNB4 <newline> Hsap\CHRNA7 <newline> Hsap\CHRNA2 <newline> Hsap\CHRNB2 <newline> Hsap\CHRNA4 <newline> Hsap\CHRNA10	nicotinic Acetylcholine Receptor beta2	nAChRbeta2		2.15253
FBgn0034797	526.817	-0.902044	0.332724	-2.71109	0.00670632	0.0791848	biological_process ; GO:0008150 | no biological data available	molecular_function ; GO:0003674 | no biological data available	-	nahoda	nahoda		1.86871
FBgn0010488	20133.4	0.443888	0.119499	3.71457	0.000203547	0.00923781	autophagic cell death ; GO:0048102 | inferred from expression pattern <> salivary gland cell autophagic cell death ; GO:0035071 | inferred from expression pattern <> lateral inhibition ; GO:0046331 | inf. frm mut phen <> chaeta development ; GO:0022416 | inf. frm mut phen	translation initiation factor activity ; GO:0003743 | inferred from sequence or structural similarity with NCBI_gi:4503539	Hsap\EIF4G2	NAT1	NAT1		1.36026
FBgn0031020	5783.75	0.305952	0.0994618	3.07608	0.00209744	0.0418886	neurogenesis ; GO:0022008 | inf. frm mut phen	peptide alpha-N-acetyltransferase activity ; GO:0004596 | inferred from sequence or structural similarity with EMBL:AL023781	Hsap\NAA15 <newline> Hsap\NARG1L	NAT1 ortholog (S. cerevisiae)	Nat1		1.23623
FBgn0032924	2304.87	0.423164	0.12059	3.50911	0.000449601	0.0162895	mature miRNA 3'-end processing ; GO:0044747 | inf. frm mut phen	nucleic acid binding ; GO:0003676 | inferred from electronic annotation with InterPro:IPR002562, InterPro:IPR012337 <> 3'-5'-exoribonuclease activity involved in mature miRNA 3'-end processing ; GO:0044748 | inf. frm mut phen	Hsap\EXD3	Nibbler	Nbr		1.34086
FBgn0037001	3091.77	-0.232223	0.0810773	-2.86422	0.00418041	0.0602027	mitochondrial electron transport, NADH to ubiquinone ; GO:0006120 | inferred from sequence or structural similarity with UniProtKB:Q16795	NADH dehydrogenase (ubiquinone) activity ; GO:0008137 | inferred from sequence or structural similarity with UniProtKB:P34943 <> NADH dehydrogenase activity ; GO:0003954 | inferred from sequence or structural similarity with UniProtKB:Q16795 <> coenzyme binding ; GO:0050662 | inferred from electronic annotation with InterPro:IPR001509	Hsap\ENSG00000255639	NADH dehydrogenase (ubiquinone) 39 kDa subunit	ND-39		1.17464
FBgn0034576	1586.5	-0.305632	0.106485	-2.87018	0.00410236	0.0599358	-	-	-	NADH dehydrogenase (ubiquinone) B14.7 subunit	ND-B14.7		1.23596
FBgn0259111	503.052	-0.540829	0.202596	-2.6695	0.0075965	0.0841961	anion transport ; GO:0006820 | inferred from direct assay <> bicarbonate transport ; GO:0015701 | inferred from direct assay <> chloride transport ; GO:0006821 | inferred from direct assay <> proton transport ; GO:0015992 | inferred from direct assay <> sodium ion transport ; GO:0006814 | inferred from direct assay	sodium:bicarbonate symporter activity ; GO:0008510 | non-trac. aut. stmt <> bicarbonate transmembrane transporter activity ; GO:0015106 | inferred from sequence or structural similarity with UniProtKB:Q9Y6M7 <> anion:anion antiporter activity ; GO:0015301 | inferred from direct assay <> anion:anion antiporter activity ; GO:0015301 | non-trac. aut. stmt <> inorganic anion exchanger activity ; GO:0…	Hsap\SLC4A3 <newline> Hsap\SLC4A2 <newline> Hsap\SLC4A7 <newline> Hsap\SLC4A8 <newline> Hsap\ENSG00000144290 <newline> Hsap\ENSG00000113073 <newline> Hsap\ENSG00000188687 <newline> Hsap\SLC4A1 <newline> Hsap\SLC4A4	Na[+]-driven anion exchanger 1	Ndae1		1.45481
FBgn0015773	272.057	-0.998189	0.263633	-3.78628	0.000152916	0.00749203	axon guidance ; GO:0007411 | inferred from sequence or structural similarity <> motor neuron axon guidance ; GO:0008045 | inf. frm mut phen <> axon guidance ; GO:0007411 | non-trac. aut. stmt <> dendrite guidance ; GO:0070983 | inferred from genetic interaction with NetB <> axon guidance ; GO:0007411 | inferred from genetic interaction with NetB inferred from genetic interaction with unc-5 <> gli…	-	Hsap\LAMA1 <newline> Hsap\NTN3 <newline> Hsap\ENSG00000058085 <newline> Hsap\LAMA2 <newline> Hsap\LAMC3 <newline> Hsap\NTN1 <newline> Hsap\LAMC1	Netrin-A	NetA		1.99749
FBgn0015774	141.704	-0.940761	0.34816	-2.70209	0.00689046	0.0804666	axon guidance ; GO:0007411 | inferred from sequence or structural similarity <> motor neuron axon guidance ; GO:0008045 | inf. frm mut phen <> salivary gland boundary specification ; GO:0007432 | inf. frm mut phen <> synaptic target attraction ; GO:0016200 | trac. aut. stmt <> axon guidance ; GO:0007411 | non-trac. aut. stmt <> dendrite guidance ; GO:0070983 | inferred from genetic interaction wi…	-	Hsap\LAMA1 <newline> Hsap\NTN3 <newline> Hsap\ENSG00000058085 <newline> Hsap\LAMA2 <newline> Hsap\LAMC3 <newline> Hsap\NTN1 <newline> Hsap\LAMC1	Netrin-B	NetB		1.91954
FBgn0040297	456.664	-0.765713	0.22143	-3.45803	0.000544132	0.0184726	regulation of pH ; GO:0006885 | non-trac. aut. stmt <> cellular ion homeostasis ; GO:0006873 | inferred from expression pattern <> transmembrane transport ; GO:0055085 | inferred from electronic annotation with InterPro:IPR004709, InterPro:IPR006153 <> regulation of pH ; GO:0006885 | inferred from electronic annotation with InterPro:IPR004709 <> sodium ion transport ; GO:0006814 | inferred from e…	sodium:proton antiporter activity ; GO:0015385 | non-trac. aut. stmt <> sodium:proton antiporter activity ; GO:0015385 | inferred from electronic annotation with InterPro:IPR004709	-	Na[+]/H[+] hydrogen exchanger 2	Nhe2		1.70021
FBgn0028703	2348.99	0.241491	0.0806314	2.99499	0.0027445	0.0485298	transmembrane transport ; GO:0055085 | inferred from electronic annotation with InterPro:IPR004709, InterPro:IPR006153 <> regulation of pH ; GO:0006885 | inferred from electronic annotation with InterPro:IPR002090, InterPro:IPR004709 <> sodium ion transport ; GO:0006814 | inferred from electronic annotation with InterPro:IPR002090, InterPro:IPR004709	sodium:proton antiporter activity ; GO:0015385 | non-trac. aut. stmt <> sodium:proton antiporter activity ; GO:0015385 | inferred from electronic annotation with InterPro:IPR002090, InterPro:IPR004709	Hsap\SLC9A7 <newline> Hsap\SLC9A9 <newline> Hsap\SLC9A6	Na[+]/H[+] hydrogen exchanger 3	Nhe3		1.18221
FBgn0260011	266.324	-1.26341	0.363705	-3.47372	0.000513294	0.018042	phagocytosis, engulfment ; GO:0006911 | inf. frm mut phen <> apoptotic cell clearance ; GO:0043277 | inf. frm mut phen <> engulfment of apoptotic cell ; GO:0043652 | inf. frm mut phen <> phagocytosis ; GO:0006909 | inferred from sequence or structural similarity with NimC1	phosphatidylserine binding ; GO:0001786 | inferred from direct assay	-	Nimrod C4	NimC4		2.40063
FBgn0002945	833.456	-0.820897	0.276898	-2.96462	0.00303059	0.0508419	neuroblast fate specification ; GO:0014018 | inf. frm mut phen <> segment polarity determination ; GO:0007367 | inf. frm mut phen <> negative regulation of Wnt signaling pathway ; GO:0030178 | inf. frm mut phen	zinc ion binding ; GO:0008270 | inferred from direct assay <> PDZ domain binding ; GO:0030165 | inferred from physical interaction with dsh	Hsap\NKD1 <newline> Hsap\NKD2	naked cuticle	nkd		1.7665
FBgn0005771	520.139	-0.809527	0.256632	-3.15443	0.0016081	0.0355317	compound eye photoreceptor fate commitment ; GO:0001752 | inferred from genetic interaction with elB <> regulation of transcription from RNA polymerase II promoter ; GO:0006357 | inferred from sequence or structural similarity <> open tracheal system development ; GO:0007424 | inf. frm mut phen <> cell proliferation ; GO:0008283 | inferred from genetic interaction with elB <> eye-antennal disc de…	protein binding ; GO:0005515 | inferred from physical interaction with elB <> nucleic acid binding ; GO:0003676 | inferred from electronic annotation with InterPro:IPR013087 <> metal ion binding ; GO:0046872 | inferred from electronic annotation with InterPro:IPR007087	-	no ocelli	noc		1.75264
FBgn0002948	3404.06	0.306373	0.11412	2.68464	0.00726072	0.0823805	meiotic chromosome segregation ; GO:0045132 | inf. frm mut phen <> microtubule-based movement ; GO:0007018 | inferred from sequence or structural similarity <> establishment of meiotic spindle orientation ; GO:0051296 | inf. frm mut phen <> distributive segregation ; GO:0032837 | inf. frm mut phen <> spindle assembly involved in female meiosis I ; GO:0007057 | inf. frm mut phen <> mitotic spindle…	microtubule motor activity ; GO:0003777 | inf. frm mut phen <> microtubule motor activity ; GO:0003777 | inferred from sequence or structural similarity <> microtubule plus-end binding ; GO:0051010 | inferred from direct assay <> ATP binding ; GO:0005524 | inferred from electronic annotation with InterPro:IPR001752, InterPro:IPR019821 <> DNA binding ; GO:0003677 | inferred from electronic annotat…	-	no distributive disjunction	nod		1.23659
FBgn0044028	193.294	-1.35832	0.327459	-4.14805	3.35317e-05	0.00258164	GPI anchor release ; GO:0006507 | inf. frm mut phen <> negative regulation of Wnt signaling pathway ; GO:0030178 | non-trac. aut. stmt <> Wnt signaling pathway ; GO:0016055 | inf. frm mut phen <> Wnt signaling pathway ; GO:0016055 | non-trac. aut. stmt <> proteoglycan metabolic process ; GO:0006029 | non-trac. aut. stmt <> regulation of compound eye pigmentation ; GO:0048076 | inf. frm mut phen <…	deacetylase activity ; GO:0019213 | NOT inferred from direct assay	Hsap\NOTUM	Notum	Notum		2.56386
FBgn0031381	2200.43	-0.242835	0.0839035	-2.89422	0.00380107	0.0575837	sterol homeostasis ; GO:0055092 | inf. frm mut phen <> sterol transport ; GO:0015918 | inf. frm mut phen <> ecdysteroid biosynthetic process ; GO:0045456 | inferred from genetic interaction with Npc2b <> peptidoglycan recognition protein signaling pathway ; GO:0061057 | inf. frm mut phen <> synaptic target recognition ; GO:0008039 | inf. frm mut phen	sterol binding ; GO:0032934 | inferred from sequence or structural similarity with HGNC_gene:NPC2; HGNC:14537 <> peptidoglycan binding ; GO:0042834 | inferred from direct assay <> lipid antigen binding ; GO:0030882 | inferred from direct assay <> lipopolysaccharide binding ; GO:0001530 | inferred from direct assay <> lipoteichoic acid binding ; GO:0070891 | inferred from direct assay	Hsap\NPC2	Niemann-Pick type C-2a	Npc2a		1.18332
FBgn0039348	3662.22	0.256906	0.0932548	2.75488	0.00587136	0.0739105	neurogenesis ; GO:0022008 | inf. frm mut phen <> ubiquitin-dependent protein catabolic process ; GO:0006511 | inf. frm mut phen <> cellular response to virus ; GO:0098586 | inf. frm mut phen	structural constituent of nuclear pore ; GO:0017056 | inferred from sequence or structural similarity with SGD_LOCUS:NPL4; SGD:S0000374 <> zinc ion binding ; GO:0008270 | inferred from electronic annotation with InterPro:IPR001876	Hsap\NPLOC4	Npl4 ortholog	Npl4		1.19491
FBgn0262509	172.287	-0.841509	0.219761	-3.82921	0.000128557	0.00675945	cell adhesion ; GO:0007155 | non-trac. aut. stmt <> synaptic target recognition ; GO:0008039 | inf. frm mut phen	molecular_function ; GO:0003674 | no biological data available	-	neuromusculin	nrm		1.79192
FBgn0004108	5972.46	-0.37467	0.133021	-2.81663	0.00485302	0.0663194	axonogenesis ; GO:0007409 | inferred from genetic interaction with Abl <> axon guidance ; GO:0007411 | inf. frm mut phen <> axonal fasciculation ; GO:0007413 | inf. frm mut phen <> axonogenesis ; GO:0007409 | inf. frm mut phen <> central nervous system development ; GO:0007417 | inferred from genetic interaction with Nrg	carboxylic ester hydrolase activity ; GO:0052689 | inferred from biological aspect of ancestor with PANTHER:PTN000168392	-	Neurotactin	Nrt		1.29654
FBgn0015777	716.974	-0.909959	0.13571	-6.70516	2.0119e-11	1.57714e-08	regulation of tube size, open tracheal system ; GO:0035151 | inf. frm mut phen <> open tracheal system development ; GO:0007424 | inf. frm mut phen <> regulation of tube diameter, open tracheal system ; GO:0035158 | inf. frm mut phen <> regulation of tube length, open tracheal system ; GO:0035159 | inf. frm mut phen <> septate junction assembly ; GO:0019991 | inf. frm mut phen <> cation transport…	sodium:potassium-exchanging ATPase activity ; GO:0005391 | inferred from sequence or structural similarity with UniProtKB:P25169 <> sodium:potassium-exchanging ATPase activity ; GO:0005391 | non-trac. aut. stmt <> sodium:potassium-exchanging ATPase activity ; GO:0005391 | contributes_to inf. frm mut phen <> cation transmembrane transporter activity ; GO:0008324 | contributes_to inferred from dire…	-	nervana 2	nrv2		1.87899
FBgn0032946	374.376	-0.846834	0.309827	-2.73325	0.00627132	0.0766655	sensory perception of sound ; GO:0007605 | inf. frm mut phen <> potassium ion transport ; GO:0006813 | inferred from electronic annotation with InterPro:IPR000402 <> sodium ion transport ; GO:0006814 | inferred from electronic annotation with InterPro:IPR000402 <> response to auditory stimulus ; GO:0010996 | inf. frm mut phen	sodium:potassium-exchanging ATPase activity ; GO:0005391 | non-trac. aut. stmt	-	nervana 3	nrv3		1.79855
FBgn0266284	1530.65	0.355677	0.0912676	3.89708	9.73584e-05	0.00575015	ribosomal subunit export from nucleus ; GO:0000054 | inf. frm mut phen <> ribosome biogenesis ; GO:0042254 | inferred from biological aspect of ancestor with PANTHER:PTN000119716 <> nuclear export ; GO:0051168 | inferred from sequence or structural similarity with UniProtKB:Q9H089 <> cellular response to starvation ; GO:0009267 | inferred from expression pattern	GTPase activity ; GO:0003924 | inferred from direct assay <> GTPase activity ; GO:0003924 | inferred from biological aspect of ancestor with PANTHER:PTN000119716 <> GTP binding ; GO:0005525 | inferred from sequence or structural similarity with UniProtKB:Q9H089	Hsap\LSG1	Nucleostemin ortholog (H. sapiens) 3	Ns3		1.27959
FBgn0085424	248.696	-1.29323	0.386193	-3.34866	0.000812033	0.0238169	pattern specification process ; GO:0007389 | non-trac. aut. stmt <> neuroblast fate determination ; GO:0007400 | non-trac. aut. stmt <> ventral cord development ; GO:0007419 | non-trac. aut. stmt <> ganglion mother cell fate determination ; GO:0007402 | trac. aut. stmt <> regulation of transcription from RNA polymerase II promoter ; GO:0006357 | inferred from sequence or structural similarity wit…	sequence-specific DNA binding transcription factor activity ; GO:0003700 | non-trac. aut. stmt <> RNA polymerase II core promoter proximal region sequence-specific DNA binding transcription factor activity involved in positive regulation of transcription ; GO:0001077 | inferred from direct assay <> transcription regulatory region sequence-specific DNA binding ; GO:0000976 | inferred from direct a…	Hsap\POU3F3 <newline> Hsap\POU3F1 <newline> Hsap\POU3F4 <newline> Hsap\POU3F2 <newline> Hsap\POU2F2 <newline> Hsap\POU1F1 <newline> Hsap\ENSG00000143190 <newline> Hsap\POU2F3 <newline> Hsap\POU5F1P1 <newline> Hsap\POU5F1	nubbin	nub		2.45076
FBgn0032433	87.9162	-1.03805	0.356155	-2.91461	0.00356131	0.0554518	organic anion transport ; GO:0015711 | inferred from sequence or structural similarity <> transport ; GO:0006810 | inferred from electronic annotation with InterPro:IPR004156	organic anion transmembrane transporter activity ; GO:0008514 | inferred from sequence or structural similarity <> transporter activity ; GO:0005215 | inferred from sequence or structural similarity with UniProtKB:Q00910	-	Organic anion transporting polypeptide 33Ea	Oatp33Ea		2.05346
FBgn0033268	332.036	-0.97882	0.377709	-2.59147	0.00955671	0.0974084	sensory perception of chemical stimulus ; GO:0007606 | inferred from sequence alignment with UniProtKB:P34174 <> sensory perception of chemical stimulus ; GO:0007606 | inferred from sequence or structural similarity with lush	odorant binding ; GO:0005549 | inferred from sequence alignment with UniProtKB:P34174 <> odorant binding ; GO:0005549 | inferred from sequence or structural similarity with lush	-	Odorant-binding protein 44a	Obp44a		1.97085
FBgn0036940	73.1286	-1.25211	0.418961	-2.98861	0.00280252	0.0487909	chitin metabolic process ; GO:0006030 | inferred from electronic annotation with InterPro:IPR002557	structural constituent of peritrophic membrane ; GO:0016490 | inferred from sequence or structural similarity with EMBL:U23829 <> chitin binding ; GO:0008061 | inferred from reviewed computational analysis <> chitin binding ; GO:0008061 | inferred from electronic annotation with InterPro:IPR002557	-	obstructor-J	obst-J		2.38189
FBgn0004102	209.59	-1.05811	0.341182	-3.10131	0.00192669	0.0396513	embryonic development via the syncytial blastoderm ; GO:0001700 | inf. frm mut phen <> brain segmentation ; GO:0035284 | inf. frm mut phen <> nervous system development ; GO:0007399 | trac. aut. stmt <> ocellus morphogenesis ; GO:0048816 | non-trac. aut. stmt <> adult walking behavior ; GO:0007628 | trac. aut. stmt <> anterior region determination ; GO:0007355 | trac. aut. stmt <> compound eye ph…	sequence-specific DNA binding transcription factor activity ; GO:0003700 | inferred from sequence or structural similarity with InterPro:IPR001356 <> protein homodimerization activity ; GO:0042803 | inferred from physical interaction with oc <> protein heterodimerization activity ; GO:0046982 | inferred from physical interaction with Gsc <> RNA polymerase II core promoter proximal region sequence…	Hsap\OTX1 <newline> Hsap\CRX <newline> Hsap\OTX2	ocelliless	oc		2.0822
FBgn0040296	428.151	-1.15086	0.316275	-3.6388	0.000273912	0.0113012	Notch signaling pathway ; GO:0007219 | inferred from sequence or structural similarity with Brd, E(spl)m4-BFM, Tom <> sensory organ development ; GO:0007423 | inferred from sequence or structural similarity with Brd, E(spl)m4-BFM, Tom	protein binding ; GO:0005515 | inferred from physical interaction with neur	-	Ocho	Ocho		2.22046
FBgn0002985	331.031	-1.03207	0.227609	-4.53438	5.77727e-06	0.000649763	regulation of transcription from RNA polymerase II promoter ; GO:0006357 | inferred from sequence or structural similarity <> imaginal disc-derived leg joint morphogenesis ; GO:0016348 | inf. frm mut phen <> periodic partitioning by pair rule gene ; GO:0007366 | non-trac. aut. stmt <> negative regulation of transcription from RNA polymerase II promoter ; GO:0000122 | inferred from direct assay <>…	sequence-specific DNA binding transcription factor activity ; GO:0003700 | inferred from sequence or structural similarity <> nucleic acid binding ; GO:0003676 | inferred from electronic annotation with InterPro:IPR013087 <> metal ion binding ; GO:0046872 | inferred from electronic annotation with InterPro:IPR007087	Hsap\OSR2 <newline> Hsap\OSR1	odd skipped	odd		2.04495
FBgn0004646	1047.52	-0.880672	0.221833	-3.96998	7.18777e-05	0.00459112	phototransduction ; GO:0007602 | inf. frm mut phen <> visual behavior ; GO:0007632 | inferred from sequence or structural similarity <> nervous system development ; GO:0007399 | non-trac. aut. stmt <> intercellular transport ; GO:0010496 | inferred from sequence or structural similarity with Inx3	gap junction channel activity ; GO:0005243 | inferred by curator from GO:0005921	-	optic ganglion reduced	ogre		1.84123
FBgn0086365	62.0546	-1.31708	0.465201	-2.83121	0.0046372	0.0650188	organic cation transport ; GO:0015695 | non-trac. aut. stmt <> organic cation transport ; GO:0015695 | inferred from sequence or structural similarity with UniProtKB:Q9U539 <> positive regulation of cell growth ; GO:0030307 | inf. frm mut phen <> germ-band shortening ; GO:0007390 | inf. frm mut phen <> positive regulation of multicellular organism growth ; GO:0040018 | inf. frm mut phen <> transm…	cation transmembrane transporter activity ; GO:0008324 | non-trac. aut. stmt <> organic cation transmembrane transporter activity ; GO:0015101 | inferred from sequence or structural similarity with EMBL:AB018436; protein_id:BAA78343.1 <> organic cation transmembrane transporter activity ; GO:0015101 | inferred from sequence or structural similarity with UniProtKB:Q9U539	Hsap\ENSG00000197901 <newline> Hsap\SLC22A14 <newline> Hsap\SLC22A5 <newline> Hsap\SLC22A7 <newline> Hsap\SLC22A16 <newline> Hsap\SLC22A13 <newline> Hsap\SLC22A8 <newline> Hsap\SLC22A4	Organic cation transporter 2	Orct2		2.49162
FBgn0040279	334.477	1.77572	0.59186	3.00024	0.0026977	0.0483268	biological_process ; GO:0008150 | no biological data available	molecular_function ; GO:0003674 | no biological data available	-	Osiris 14	Osi14		3.42409
FBgn0037409	27.4236	2.53779	0.514464	4.93288	8.10261e-07	0.000139738	biological_process ; GO:0008150 | no biological data available	molecular_function ; GO:0003674 | no biological data available	-	Osiris 24	Osi24		5.80699
FBgn0259834	2206.3	0.290997	0.0822761	3.53684	0.000404949	0.0152483	programmed cell death ; GO:0012501 | inf. frm mut phen <> germ cell development ; GO:0007281 | inf. frm mut phen <> ectopic germ cell programmed cell death ; GO:0035234 | trac. aut. stmt <> transmembrane transport ; GO:0055085 | inferred from electronic annotation with InterPro:IPR011701	monocarboxylic acid transmembrane transporter activity ; GO:0008028 | inferred from sequence or structural similarity with EMBL:U87627	-	outsiders	out		1.22349
FBgn0262728	56.0642	-1.28127	0.487676	-2.62731	0.00860641	0.090725	cellular metabolic process ; GO:0044237 | inf. frm mut phen	peptidylamidoglycolate lyase activity ; GO:0004598 | inferred from direct assay <> peptidylamidoglycolate lyase activity ; GO:0004598 | non-trac. aut. stmt	Hsap\PAM	Peptidyl-alpha-hydroxyglycine-alpha-amidating lyase 2	Pal2		2.43053
FBgn0020389	1024.61	0.321515	0.118342	2.71682	0.0065912	0.0785012	sulfate assimilation ; GO:0000103 | inferred from electronic annotation with InterPro:IPR002650, InterPro:IPR002891 <> imaginal disc-derived wing morphogenesis ; GO:0007476 | inf. frm mut phen	adenylylsulfate kinase activity ; GO:0004020 | non-trac. aut. stmt <> sulfate adenylyltransferase (ATP) activity ; GO:0004781 | non-trac. aut. stmt <> adenylylsulfate kinase activity ; GO:0004020 | inferred from sequence or structural similarity with UniProtKB:O88428 <> sulfate adenylyltransferase (ATP) activity ; GO:0004781 | inferred from sequence or structural similarity with UniProtKB:O88428 …	Hsap\PAPSS1 <newline> Hsap\PAPSS2	PAPS synthetase	Papss		1.24964
FBgn0017558	4049.05	0.235153	0.0819758	2.86857	0.00412332	0.0599358	pyruvate metabolic process ; GO:0006090 | inferred from sequence or structural similarity with UniProtKB:Q15118	pyruvate dehydrogenase (acetyl-transferring) kinase activity ; GO:0004740 | inferred from sequence or structural similarity with UniProtKB:Q63065 <> pyruvate dehydrogenase (acetyl-transferring) kinase activity ; GO:0004740 | non-trac. aut. stmt <> pyruvate dehydrogenase (acetyl-transferring) kinase activity ; GO:0004740 | inferred from sequence or structural similarity with UniProtKB:Q15118 <> pr…	Hsap\PDK2 <newline> Hsap\PDK4 <newline> Hsap\PDK3 <newline> Hsap\PDK1	Pyruvate dehydrogenase kinase	Pdk		1.17703
FBgn0004394	303.096	-1.30667	0.396611	-3.29458	0.000985674	0.0273295	regulation of transcription, DNA-templated ; GO:0006355 | inferred from sequence or structural similarity with UniProtKB:P09086 <> nervous system development ; GO:0007399 | non-trac. aut. stmt <> neuroblast development ; GO:0014019 | inf. frm mut phen <> generation of neurons ; GO:0048699 | inf. frm mut phen <> regulation of transcription, DNA-templated ; GO:0006355 | inf. frm mut phen <> ectoder…	DNA binding ; GO:0003677 | non-trac. aut. stmt <> sequence-specific DNA binding transcription factor activity ; GO:0003700 | inferred from sequence or structural similarity with UniProtKB:P09086 <> sequence-specific DNA binding transcription factor activity ; GO:0003700 | non-trac. aut. stmt <> RNA polymerase II core promoter proximal region sequence-specific DNA binding transcription factor acti…	Hsap\POU3F3 <newline> Hsap\POU3F1 <newline> Hsap\POU3F4 <newline> Hsap\POU3F2 <newline> Hsap\POU2F2 <newline> Hsap\POU1F1 <newline> Hsap\ENSG00000143190 <newline> Hsap\POU2F3 <newline> Hsap\POU5F1P1 <newline> Hsap\POU5F1	POU domain protein 2	pdm2		2.4737
FBgn0034058	839.519	0.38296	0.129306	2.96165	0.00305993	0.0510363	peroxisome organization ; GO:0007031 | inferred from sequence or structural similarity with EMBL:AF093671 <> peroxisome fission ; GO:0016559 | inferred from electronic annotation with InterPro:IPR008733 <> peroxisome organization ; GO:0007031 | inf. frm mut phen <> peroxisome organization ; GO:0007031 | inferred from sequence or structural similarity with HGNC_gene:PEX11A; HGNC:8852, HGNC_gene:PE…	-	Hsap\PEX11B	Peroxin 11	Pex11		1.30401
FBgn0039776	161.166	-0.735768	0.230551	-3.19135	0.0014161	0.0332726	peptidyl-proline hydroxylation to 4-hydroxy-L-proline ; GO:0018401 | inferred from sequence or structural similarity with MGD:P4ha1; MGI:MGI:97463 <> oxidation-reduction process ; GO:0055114 | inferred from electronic annotation with InterPro:IPR005123, InterPro:IPR006620, InterPro:IPR013547	procollagen-proline 4-dioxygenase activity ; GO:0004656 | inferred from sequence or structural similarity with MGD:P4ha1; MGI:MGI:97463 <> L-ascorbic acid binding ; GO:0031418 | inferred from electronic annotation with InterPro:IPR006620 <> oxidoreductase activity, acting on single donors with incorporation of molecular oxygen, incorporation of two atoms of oxygen ; GO:0016702 | inferred from ele…	Hsap\P4HA3 <newline> Hsap\P4HA1 <newline> Hsap\P4HA2	prolyl-4-hydroxylase-alpha EFB	PH4alphaEFB		1.66528
FBgn0011754	2533.14	0.281865	0.102056	2.76187	0.00574722	0.0728798	embryonic morphogenesis ; GO:0048598 | inf. frm mut phen <> glucose catabolic process ; GO:0006007 | inferred from sequence or structural similarity <> protein phosphorylation ; GO:0006468 | inferred from sequence or structural similarity <> protein phosphorylation ; GO:0006468 | non-trac. aut. stmt <> glycogen biosynthetic process ; GO:0005978 | inferred from electronic annotation with InterPro:…	phosphorylase kinase activity ; GO:0004689 | inferred from sequence or structural similarity <> protein serine/threonine kinase activity ; GO:0004674 | non-trac. aut. stmt <> ATP binding ; GO:0005524 | inferred from electronic annotation with InterPro:IPR000719, InterPro:IPR002290, InterPro:IPR002291, InterPro:IPR017441 <> phosphorylase kinase activity ; GO:0004689 | inferred from electronic anno…	Hsap\PHKG1 <newline> Hsap\PHKG2	Phosphorylase kinase gamma	PhKgamma		1.21577
FBgn0004959	150.64	-1.24153	0.309622	-4.00982	6.07652e-05	0.00409358	ecdysone biosynthetic process ; GO:0006697 | inferred from direct assay <> embryonic development via the syncytial blastoderm ; GO:0001700 | inf. frm mut phen <> insecticide metabolic process ; GO:0017143 | non-trac. aut. stmt <> oogenesis ; GO:0048477 | inf. frm mut phen <> oxidation-reduction process ; GO:0055114 | inferred from electronic annotation with InterPro:IPR001128, InterPro:IPR002401,…	electron carrier activity ; GO:0009055 | non-trac. aut. stmt <> ecdysteroid 25-hydroxylase activity ; GO:0035302 | inferred from direct assay <> electron carrier activity ; GO:0009055 | inferred from sequence or structural similarity <> oxidoreductase activity, acting on paired donors, with incorporation or reduction of molecular oxygen ; GO:0016705 | inferred from electronic annotation with Inte…	-	phantom	phm		2.36449
FBgn0013725	209.267	-1.26899	0.385154	-3.29477	0.000985008	0.0273295	R1/R6 cell fate commitment ; GO:0007462 | inf. frm mut phen <> R7 cell fate commitment ; GO:0007465 | inf. frm mut phen <> R7 cell development ; GO:0045467 | trac. aut. stmt <> sensory organ boundary specification ; GO:0008052 | inf. frm mut phen <> sensory organ precursor cell fate determination ; GO:0016360 | inf. frm mut phen <> proteasomal protein catabolic process ; GO:0010498 | inferred fro…	protein binding ; GO:0005515 | inferred from physical interaction with sina <> binding, bridging ; GO:0060090 | inferred from direct assay <> protein self-association ; GO:0043621 | inferred from physical interaction with phyl <> protein binding, bridging ; GO:0030674 | inferred from physical interaction with sina, ttk <> zinc ion binding ; GO:0008270 | inferred from electronic annotation with In…	-	phyllopod	phyl		2.40994
FBgn0264953	1665.72	-0.423115	0.133471	-3.17009	0.00152393	0.0347369	mechanosensory behavior ; GO:0007638 | inf. frm mut phen <> cellular response to mechanical stimulus ; GO:0071260 | inf. frm mut phen	mechanically-gated ion channel activity ; GO:0008381 | inferred from direct assay	Hsap\ENSG00000103335 <newline> Hsap\ENSG00000154864	Piezo	Piezo		1.34082
FBgn0029881	366.928	-0.580196	0.179745	-3.22789	0.00124705	0.0305493	negative regulation of Notch signaling pathway ; GO:0045746 | inf. frm mut phen <> ovarian follicle cell stalk formation ; GO:0030713 | inf. frm mut phen <> ovarian follicle cell development ; GO:0030707 | inf. frm mut phen <> cell cycle arrest ; GO:0007050 | inferred from electronic annotation with InterPro:IPR003108	cytoskeletal adaptor activity ; GO:0008093 | inferred from electronic annotation with InterPro:IPR029931	Hsap\GAS2L2 <newline> Hsap\GAS2L1	pickled eggs	pigs		1.49505
FBgn0020521	223.879	-1.49176	0.243514	-6.12596	9.01377e-10	4.9812e-07	chitin-based embryonic cuticle biosynthetic process ; GO:0008362 | inf. frm mut phen <> chitin-based cuticle attachment to epithelium ; GO:0040005 | inf. frm mut phen <> apposition of dorsal and ventral imaginal disc-derived wing surfaces ; GO:0007475 | inf. frm mut phen <> open tracheal system development ; GO:0007424 | inf. frm mut phen	molecular_function ; GO:0003674 | no biological data available	-	piopio	pio		2.81232
FBgn0033075	2363.76	0.387094	0.122646	3.1562	0.00159841	0.0355317	Golgi organization ; GO:0007030 | inf. frm mut phen <> positive regulation of Golgi vesicle fusion to target membrane ; GO:0048215 | inf. frm mut phen <> cellularization ; GO:0007349 | inf. frm mut phen <> gastrulation involving germ band extension ; GO:0010004 | inf. frm mut phen <> phototransduction ; GO:0007602 | inf. frm mut phen <> regulation of cell migration ; GO:0030334 | inferred from el…	phospholipase D activity ; GO:0004630 | inferred from sequence or structural similarity with SGD_LOCUS:SPO14; SGD:S0001739 <> phospholipase D activity ; GO:0004630 | inferred from direct assay <> phosphatidylinositol binding ; GO:0035091 | inferred from electronic annotation with InterPro:IPR001683	Hsap\PLD2 <newline> Hsap\ENSG00000075651	Phospholipase D	Pld		1.30776
FBgn0000826	1867.43	0.288025	0.110805	2.59939	0.00933883	0.0961114	mitotic cell cycle ; GO:0000278 | non-trac. aut. stmt <> egg activation ; GO:0007343 | inf. frm mut phen <> protein phosphorylation ; GO:0006468 | inferred from sequence or structural similarity <> regulation of mitotic cell cycle ; GO:0007346 | trac. aut. stmt <> protein phosphorylation ; GO:0006468 | inferred from electronic annotation with InterPro:IPR000719, InterPro:IPR008271	protein serine/threonine kinase activity ; GO:0004674 | inferred from sequence or structural similarity <> protein serine/threonine kinase activity ; GO:0004674 | trac. aut. stmt <> ATP binding ; GO:0005524 | inferred from electronic annotation with InterPro:IPR000719 <> protein kinase activity ; GO:0004672 | inferred from electronic annotation with InterPro:IPR000719, InterPro:IPR008271	-	pan gu	png		1.22097
FBgn0003117	140.333	-1.27091	0.352387	-3.60657	0.000310267	0.0122726	blastoderm segmentation ; GO:0007350 | inf. frm mut phen <> dorsal closure ; GO:0007391 | trac. aut. stmt <> cardioblast differentiation ; GO:0010002 | inf. frm mut phen <> cardioblast cell fate determination ; GO:0007510 | inf. frm mut phen <> chaeta morphogenesis ; GO:0008407 | trac. aut. stmt <> lymph gland development ; GO:0048542 | inf. frm mut phen <> embryonic heart tube development ; GO:0…	sequence-specific DNA binding transcription factor activity ; GO:0003700 | trac. aut. stmt <> sequence-specific DNA binding transcription factor activity ; GO:0003700 | inferred from sequence or structural similarity <> RNA polymerase II transcription factor binding ; GO:0001085 | inferred from physical interaction with tup <> sequence-specific DNA binding ; GO:0043565 | inferred from direct assa…	Hsap\GATA4 <newline> Hsap\GATA5 <newline> Hsap\ENSG00000107485 <newline> Hsap\GATA6 <newline> Hsap\GATA1 <newline> Hsap\GATA2	pannier	pnr		2.41314
FBgn0040294	2838.1	0.231431	0.0847328	2.7313	0.0063085	0.0767253	determination of adult lifespan ; GO:0008340 | inf. frm mut phen <> determination of adult lifespan ; GO:0008340 | non-trac. aut. stmt <> oocyte microtubule cytoskeleton polarization ; GO:0008103 | inf. frm mut phen <> pole plasm oskar mRNA localization ; GO:0045451 | inf. frm mut phen <> protein localization ; GO:0008104 | inf. frm mut phen <> rhabdomere development ; GO:0042052 | inf. frm mut p…	ubiquitin protein ligase activity ; GO:0061630 | inferred from direct assay <> receptor signaling complex scaffold activity ; GO:0030159 | non-trac. aut. stmt <> ubiquitin-protein transferase activity ; GO:0004842 | inferred from direct assay <> zinc ion binding ; GO:0008270 | inferred from electronic annotation with InterPro:IPR001841 <> zinc ion binding ; GO:0008270 | inferred from sequence mod…	Hsap\SH3RF1 <newline> Hsap\SH3RF2 <newline> Hsap\SH3RF3	Plenty of SH3s	POSH		1.174
FBgn0020257	1512.4	-1.17032	0.256154	-4.56883	4.90453e-06	0.000587386	ubiquitin-dependent protein catabolic process ; GO:0006511 | non-trac. aut. stmt <> SCF-dependent proteasomal ubiquitin-dependent protein catabolic process ; GO:0031146 | inferred from sequence model	ubiquitin-protein transferase activity ; GO:0004842 | contributes_to inferred from sequence model	Hsap\FBXL14	Partner of paired	Ppa		2.25062
FBgn0032059	1024.01	-0.28469	0.109717	-2.59477	0.0094653	0.096896	mushroom body development ; GO:0016319 | inf. frm mut phen <> visual perception ; GO:0007601 | inferred from electronic annotation with InterPro:IPR017287	3',5'-cyclic-GMP phosphodiesterase activity ; GO:0047555 | inferred from sequence or structural similarity with UniProtKB:Q95142	Hsap\PDE6D	Prenyl-binding protein	PrBP		1.21815
FBgn0028573	979.941	-1.02161	0.324113	-3.15202	0.00162147	0.0355912	heart development ; GO:0007507 | inf. frm mut phen <> cell migration ; GO:0016477 | trac. aut. stmt <> establishment or maintenance of apical/basal cell polarity ; GO:0035088 | trac. aut. stmt <> heart development ; GO:0007507 | trac. aut. stmt <> morphogenesis of an epithelium ; GO:0002009 | trac. aut. stmt <> larval heart development ; GO:0007508 | inf. frm mut phen <> cell adhesion involved in…	-	-	pericardin	prc		2.03018
FBgn0033413	1813.33	0.324102	0.100088	3.23818	0.00120295	0.0301727	mitochondrion morphogenesis ; GO:0070584 | inf. frm mut phen <> dendrite morphogenesis ; GO:0048813 | inf. frm mut phen	molecular_function ; GO:0003674 | no biological data available	Hsap\PRELID1	preli-like	prel		1.25188
FBgn0029723	138.803	-0.918664	0.264644	-3.47132	0.000517904	0.0180805	G-protein coupled receptor signaling pathway ; GO:0007186 | non-trac. aut. stmt <> G-protein coupled receptor signaling pathway ; GO:0007186 | inferred from sequence or structural similarity <> neuropeptide signaling pathway ; GO:0007218 | inferred from direct assay	G-protein coupled peptide receptor activity ; GO:0008528 | non-trac. aut. stmt <> proctolin receptor activity ; GO:0035236 | inferred from direct assay <> G-protein coupled receptor activity ; GO:0004930 | inferred from sequence or structural similarity <> neuropeptide receptor activity ; GO:0008188 | inferred from sequence or structural similarity <> proctolin receptor activity ; GO:0035236 | in…	-	Proctolin receptor	Proc-R		1.89036
FBgn0004595	294.551	-0.917657	0.330585	-2.77586	0.00550565	0.0712841	R7 cell fate commitment ; GO:0007465 | inf. frm mut phen <> sensory perception of taste ; GO:0050909 | inf. frm mut phen <> central nervous system development ; GO:0007417 | inf. frm mut phen <> peripheral nervous system development ; GO:0007422 | inf. frm mut phen <> regulation of neuron differentiation ; GO:0045664 | inf. frm mut phen <> peripheral nervous system development ; GO:0007422 | trac…	DNA binding ; GO:0003677 | inferred from direct assay <> sequence-specific DNA binding transcription factor activity ; GO:0003700 | non-trac. aut. stmt <> sequence-specific DNA binding transcription factor activity ; GO:0003700 | inf. frm mut phen AND trac. aut. stmt <> sequence-specific DNA binding transcription factor activity ; GO:0003700 | trac. aut. stmt <> RNA polymerase II core promoter pr…	-	prospero	pros		1.88904
FBgn0263121	3733.37	-0.231536	0.088084	-2.62858	0.00857423	0.0905947	cellular response to DNA damage stimulus ; GO:0006974 | inf. frm mut phen <> proteasome-mediated ubiquitin-dependent protein catabolic process ; GO:0043161 | inferred by curator from GO:0005839 <> proteasome-mediated ubiquitin-dependent protein catabolic process ; GO:0043161 | inf. frm mut phen	threonine-type endopeptidase activity ; GO:0004298 | inferred from electronic annotation with InterPro:IPR001353, InterPro:IPR023332 <> endopeptidase activity ; GO:0004175 | contributes_to inferred by curator from GO:0005839	Hsap\PSMA6	Proteasome alpha1 subunit	Prosalpha1		1.17408
FBgn0261552	1151.8	-0.911602	0.247364	-3.68526	0.000228467	0.00989985	mRNA splicing, via spliceosome ; GO:0000398 | inferred from expression pattern	mRNA binding ; GO:0003729 | inferred from sequence or structural similarity <> mRNA binding ; GO:0003729 | inferred from sequence or structural similarity with HGNC_gene:NOVA1; HGNC:7886; OMIM:602157 AND inferred from sequence or structural similarity with HGNC_gene:NOVA2; HGNC:7887; OMIM:601991 <> mRNA binding ; GO:0003729 | inferred from sequence or structural similarity with EMBL:AF083898	Hsap\NOVA1 <newline> Hsap\NOVA2	pasilla	ps		1.88113
FBgn0264598	121.239	-1.31604	0.419832	-3.13469	0.00172038	0.036489	positive regulation of ruffle assembly ; GO:1900029 | inferred from direct assay <> regulation of actin filament polymerization ; GO:0030833 | inferred from direct assay <> regulation of Rho protein signal transduction ; GO:0035023 | inferred from electronic annotation with InterPro:IPR000219 <> mushroom body development ; GO:0016319 | inferred from genetic interaction with Rac1 <> positive regul…	Rho guanyl-nucleotide exchange factor activity ; GO:0005089 | inferred from sequence model <> Rho guanyl-nucleotide exchange factor activity ; GO:0005089 | inferred from electronic annotation with InterPro:IPR000219 <> calcium-dependent phospholipid binding ; GO:0005544 | inferred from sequence model	-	Protostome-specific GEF	PsGEF		2.48982
FBgn0243511	2211.92	0.281643	0.0981949	2.8682	0.00412812	0.0599358	immune response ; GO:0006955 | inf. frm mut phen <> humoral immune response ; GO:0006959 | inf. frm mut phen <> activation of immune response ; GO:0002253 | inf. frm mut phen <> phagocytosis, engulfment ; GO:0006911 | inf. frm mut phen <> sensory neuron axon guidance ; GO:0097374 | inf. frm mut phen <> positive regulation of lamellipodium assembly ; GO:0010592 | inf. frm mut phen <> negative regu…	-	Hsap\NAA25	phagocyte signaling impaired	psidin		1.21558
FBgn0003892	971.66	-0.908402	0.270219	-3.36173	0.000774557	0.023353	smoothened signaling pathway ; GO:0007224 | inf. frm mut phen <> negative regulation of smoothened signaling pathway ; GO:0045879 | inferred from genetic interaction with Su(fu) <> embryonic pattern specification ; GO:0009880 | trac. aut. stmt <> peripheral nervous system development ; GO:0007422 | trac. aut. stmt <> smoothened signaling pathway ; GO:0007224 | trac. aut. stmt <> eye-antennal disc…	hedgehog receptor activity ; GO:0008158 | inf. frm mut phen <> hedgehog receptor activity ; GO:0008158 | trac. aut. stmt <> protein binding ; GO:0005515 | inferred from physical interaction with l(2)tid <> transmembrane signaling receptor activity ; GO:0004888 | non-trac. aut. stmt <> lipoprotein particle receptor activity ; GO:0030228 | inferred from direct assay	Hsap\PTCH2 <newline> Hsap\PTCH1	patched	ptc		1.87697
FBgn0262867	1590.96	-0.726189	0.196412	-3.69727	0.000217933	0.0096868	gastrulation involving germ band extension ; GO:0010004 | inf. frm mut phen	receptor activity ; GO:0004872 | non-trac. aut. stmt <> hedgehog receptor activity ; GO:0008158 | inferred from electronic annotation with InterPro:IPR003392	Hsap\ENSG00000182077	Patched-related	Ptr		1.65426
FBgn0030964	1166.52	0.287883	0.111114	2.59087	0.00957345	0.0974176	border follicle cell migration ; GO:0007298 | inf. frm mut phen <> cell projection assembly ; GO:0030031 | inf. frm mut phen <> border follicle cell migration ; GO:0007298 | inferred from genetic interaction with tai AND inf. frm mut phen <> border follicle cell migration ; GO:0007298 | trac. aut. stmt <> hemocyte migration ; GO:0035099 | trac. aut. stmt <> salivary gland morphogenesis ; GO:00074…	receptor binding ; GO:0005102 | inferred from physical interaction with Pvr AND inferred from sequence or structural similarity with HGNC_gene:PDGFA; HGNC:8799; OMIM:173430 AND inferred from sequence or structural similarity with HGNC_gene:PDGFB; HGNC:8800; OMIM:190040 AND inferred from sequence or structural similarity with HGNC_gene:VEGFA; HGNC:12680; OMIM:192240 AND inferred from sequence or s…	-	PDGF- and VEGF-related factor 1	Pvf1		1.22085
FBgn0053207	207.148	-0.811169	0.28692	-2.82716	0.00469623	0.0651706	smoothened signaling pathway ; GO:0007224 | inf. frm mut phen <> learning or memory ; GO:0007611 | inf. frm mut phen <> olfactory learning ; GO:0008355 | inf. frm mut phen <> inter-male aggressive behavior ; GO:0002121 | inf. frm mut phen <> mushroom body development ; GO:0016319 | inf. frm mut phen <> behavioral response to ethanol ; GO:0048149 | inf. frm mut phen <> negative regulation of hemoc…	-	-	pxb	pxb		1.75463
FBgn0033649	107.412	-0.979617	0.292918	-3.34434	0.000824785	0.0241089	heart development ; GO:0007507 | inf. frm mut phen <> hindgut morphogenesis ; GO:0007442 | inf. frm mut phen <> mesoderm development ; GO:0007498 | inferred from genetic interaction with ths AND inf. frm mut phen <> fibroblast growth factor receptor signaling pathway ; GO:0008543 | trac. aut. stmt <> mesoderm development ; GO:0007498 | inf. frm mut phen <> mesoderm migration involved in gastrulat…	fibroblast growth factor receptor binding ; GO:0005104 | non-trac. aut. stmt <> fibroblast growth factor receptor binding ; GO:0005104 | trac. aut. stmt	-	pyramus	pyr		1.97194
FBgn0263974	1460.86	0.394567	0.130209	3.03026	0.00244344	0.0455071	posttranscriptional gene silencing by RNA ; GO:0035194 | inf. frm mut phen <> protein autoubiquitination ; GO:0051865 | inferred from sequence or structural similarity with MGD:Trim71; MGI:MGI:2685973	zinc ion binding ; GO:0008270 | inferred from sequence model <> ubiquitin-protein transferase activity ; GO:0004842 | inferred from sequence or structural similarity with MGD:Trim71; MGI:MGI:2685973 <> zinc ion binding ; GO:0008270 | inferred from electronic annotation with InterPro:IPR000315, InterPro:IPR001841	-	qin	qin		1.31455
FBgn0022986	1572.12	-0.295471	0.110104	-2.68355	0.00728447	0.0825413	mRNA splicing, via spliceosome ; GO:0000398 | inferred by curator from GO:0071011|GO:0071013 <> neurogenesis ; GO:0022008 | inf. frm mut phen	mRNA binding ; GO:0003729 | non-trac. aut. stmt <> RNA binding ; GO:0003723 | inferred from electronic annotation with InterPro:IPR004087, InterPro:IPR004088, InterPro:IPR018111	Hsap\ENSG00000112531 <newline> Hsap\KHDRBS1 <newline> Hsap\KHDRBS3 <newline> Hsap\KHDRBS2	quaking related 58E-1	qkr58E-1		1.22729
FBgn0025808	1368.66	0.252695	0.0890419	2.83794	0.0045406	0.0639764	DNA repair ; GO:0006281 | non-trac. aut. stmt <> DNA repair ; GO:0006281 | inferred from sequence or structural similarity with UniProtKB:P32641 <> cell cycle ; GO:0007049 | inferred from electronic annotation with InterPro:IPR004582	-	Hsap\ENSG00000152942	Rad17	Rad17	DDR Gene	1.19143
FBgn0034728	2402.96	0.34138	0.125451	2.72121	0.00650431	0.0782828	instar larval development ; GO:0002168 | inf. frm mut phen <> telomere maintenance ; GO:0000723 | inf. frm mut phen <> DNA repair ; GO:0006281 | inferred from sequence or structural similarity with SGD_LOCUS:RAD50; SGD:S0005194 <> telomere capping ; GO:0016233 | inf. frm mut phen <> chromosome organization ; GO:0051276 | inf. frm mut phen <> cellular response to DNA damage stimulus ; GO:0006974 |…	ATPase activity ; GO:0016887 | inferred from electronic annotation with InterPro:IPR004584	Hsap\RAD50	rad50	rad50	DDR Gene	1.26697
FBgn0033272	1127.63	0.338991	0.102597	3.30409	0.000952852	0.0266768	cellular response to amino acid stimulus ; GO:0071230 | inf. frm mut phen <> positive regulation of TOR signaling ; GO:0032008 | inf. frm mut phen	GTPase activity ; GO:0003924 | inferred from sequence or structural similarity with SGD_LOCUS:GTR2; SGD:S0003395 <> GTP binding ; GO:0005525 | inferred from electronic annotation with InterPro:IPR006762 <> protein heterodimerization activity ; GO:0046982 | inferred from physical interaction with RagA-B	Hsap\RRAGD <newline> Hsap\RRAGC	Ras-related GTP binding C/D ortholog (H. sapiens)	RagC-D		1.26487
FBgn0003204	3772.86	0.277756	0.0936012	2.96744	0.00300291	0.0507727	axon guidance ; GO:0007411 | inf. frm mut phen <> GMP biosynthetic process ; GO:0006177 | non-trac. aut. stmt <> oogenesis ; GO:0048477 | trac. aut. stmt <> oxidation-reduction process ; GO:0055114 | inferred from electronic annotation with InterPro:IPR001093, InterPro:IPR005990, InterPro:IPR015875, InterPro:IPR018529 <> phagocytosis ; GO:0006909 | inf. frm mut phen <> purine nucleotide biosynthe…	IMP dehydrogenase activity ; GO:0003938 | non-trac. aut. stmt <> IMP dehydrogenase activity ; GO:0003938 | inferred from sequence or structural similarity with MGD:Impdh1; MGI:MGI:96567	Hsap\IMPDH1 <newline> Hsap\ENSG00000178035	raspberry	ras		1.21231
FBgn0030479	1144.55	-0.590421	0.118295	-4.99111	6.00345e-07	0.000115039	mRNA splice site selection ; GO:0006376 | inferred from sequence or structural similarity with NCBI_NP:003008 <> mRNA splicing, via spliceosome ; GO:0000398 | inferred from sequence or structural similarity with NCBI_NP:003008 <> RNA splicing ; GO:0008380 | inf. frm mut phen <> mRNA splicing, via spliceosome ; GO:0000398 | inferred from sequence or structural similarity with UniProtKB:Q16629 <> m…	nucleic acid binding ; GO:0003676 | inferred from electronic annotation with InterPro:IPR000504 <> nucleotide binding ; GO:0000166 | inferred from electronic annotation with InterPro:IPR012677	Hsap\SFRS3 <newline> Hsap\SRSF7	Rbp1-like	Rbp1-like		1.50569
FBgn0034585	1293.5	0.384739	0.130211	2.95473	0.00312943	0.0518943	regulation of endosome size ; GO:0051036 | inf. frm mut phen inferred from genetic interaction with Rabex-5	Rab GTPase binding ; GO:0017137 | inferred from sequence or structural similarity with EMBL:D86066 <> zinc ion binding ; GO:0008270 | inferred from electronic annotation with InterPro:IPR001841 <> Rab GTPase binding ; GO:0017137 | inferred from physical interaction with Rab5 <> zinc ion binding ; GO:0008270 | inferred from sequence model	Hsap\RABEP2 <newline> Hsap\RABEP1	Rabaptin-5	Rbpn-5		1.30562
FBgn0036463	73.3296	1.68744	0.34308	4.91851	8.72061e-07	0.000147447	-	serine-type endopeptidase inhibitor activity ; GO:0004867 | inferred from sequence or structural similarity with UniProtKB:Q9Z0J1	Hsap\RECK	Reversion-inducing-cysteine-rich protein with kazal motifs	Reck		3.22085
FBgn0040290	3450.62	0.281233	0.100661	2.79385	0.00520846	0.0684642	DNA repair ; GO:0006281 | inferred from sequence or structural similarity with HGNC_gene:RECQL4; HGNC:9949; OMIM:603780 <> DNA replication ; GO:0006260 | inferred from sequence or structural similarity with HGNC_gene:RECQL4; HGNC:9949; OMIM:603780 <> oogenesis ; GO:0048477 | inf. frm mut phen <> positive regulation of DNA replication ; GO:0045740 | inf. frm mut phen <> double-strand break repair …	DNA helicase activity ; GO:0003678 | inferred from sequence or structural similarity with UniProtKB:P15043 <> helicase activity ; GO:0004386 | inferred from sequence or structural similarity <> DNA-dependent ATPase activity ; GO:0008094 | inferred from sequence or structural similarity with HGNC_gene:RECQL4; HGNC:9949; OMIM:603780 <> ATP-dependent 3'-5' DNA helicase activity ; GO:0043140 | inferr…	-	RecQ4 helicase	RecQ4	DDR Gene	1.21523
FBgn0267792	1565.01	0.29268	0.108466	2.69836	0.00696822	0.080762	regulation of transcription, DNA-templated ; GO:0006355 | inferred from sequence model <> regulation of transcription from RNA polymerase II promoter ; GO:0006357 | inferred from electronic annotation with InterPro:IPR029795	sequence-specific DNA binding transcription factor activity ; GO:0003700 | inferred from sequence model <> metal ion binding ; GO:0046872 | inferred from electronic annotation with InterPro:IPR007087 <> nucleic acid binding ; GO:0003676 | inferred from electronic annotation with InterPro:IPR013087 <> sequence-specific DNA binding transcription factor activity ; GO:0003700 | inferred from electron…	-	regular	rgr		1.22491
FBgn0004635	154.111	-1.21908	0.325618	-3.74391	0.000181175	0.00834366	imaginal disc-derived wing vein specification ; GO:0007474 | trac. aut. stmt <> peripheral nervous system development ; GO:0007422 | trac. aut. stmt <> oenocyte development ; GO:0007438 | inferred from genetic interaction with abd-A AND inf. frm mut phen <> brain development ; GO:0007420 | inf. frm mut phen <> learning or memory ; GO:0007611 | inf. frm mut phen <> olfactory learning ; GO:0008355 …	serine-type endopeptidase activity ; GO:0004252 | inf. frm mut phen inferred from genetic interaction with spi inferred from direct assay inferred from sequence model	Hsap\RHBDL2	rhomboid	rho		2.32799
FBgn0039883	287.631	0.998636	0.357646	2.79224	0.00523439	0.0686269	synaptic vesicle localization ; GO:0097479 | inf. frm mut phen <> maintenance of presynaptic active zone structure ; GO:0048790 | inf. frm mut phen <> cytoskeletal matrix organization at active zone ; GO:0048789 | inf. frm mut phen <> R7 cell development ; GO:0045467 | inf. frm mut phen <> axon extension involved in axon guidance ; GO:0048846 | inf. frm mut phen <> activation of GTPase activity ;…	GTPase activator activity ; GO:0005096 | inferred from sequence or structural similarity with MGD:Sh3bp1; MGI:MGI:104603 <> GTPase activator activity ; GO:0005096 | inferred from sequence or structural similarity with UniProtKB:Q86NH1 <> GTPase activator activity ; GO:0005096 | inferred from sequence model	Hsap\SYDE1 <newline> Hsap\SYDE2	Rho GTPase activating protein at 100F	RhoGAP100F		1.99811
FBgn0038747	2189.33	0.323562	0.0925838	3.4948	0.000474416	0.0170454	positive regulation of GTPase activity ; GO:0043547 | inferred from direct assay <> imaginal disc-derived leg morphogenesis ; GO:0007480 | inf. frm mut phen <> positive regulation of BMP secretion ; GO:1900144 | inf. frm mut phen <> positive regulation of synaptic growth at neuromuscular junction ; GO:0045887 | inf. frm mut phen <> neuromuscular synaptic transmission ; GO:0007274 | inf. frm mut p…	GTPase activator activity ; GO:0005096 | inferred from sequence or structural similarity with EMBL:AB060556; protein_id:BAB43864 <> phospholipid binding ; GO:0005543 | inferred from sequence or structural similarity with HGNC_gene:ARHGAP44; HGNC:ARHGAP44 <> SH3 domain binding ; GO:0017124 | inferred from physical interaction with Cip4 <> GTPase activator activity ; GO:0005096 | inferred from dire…	-	Rho GTPase activating protein at 92B	RhoGAP92B		1.25142
FBgn0035574	169.393	-1.47361	0.29216	-5.04386	4.56225e-07	9.14891e-05	axon guidance ; GO:0007411 | inf. frm mut phen <> spiracle morphogenesis, open tracheal system ; GO:0035277 | inferred from genetic interaction with Rho1 <> inter-male aggressive behavior ; GO:0002121 | inf. frm mut phen <> imaginal disc-derived leg morphogenesis ; GO:0007480 | inf. frm mut phen <> positive regulation of Rho protein signal transduction ; GO:0035025 | inferred from genetic interac…	guanyl-nucleotide exchange factor activity ; GO:0005085 | non-trac. aut. stmt <> Rho guanyl-nucleotide exchange factor activity ; GO:0005089 | inferred from genetic interaction with Rho1	-	Rho guanine nucleotide exchange factor at 64C	RhoGEF64C		2.77717
FBgn0003254	1134.69	-0.820011	0.250562	-3.27269	0.0010653	0.0285283	regulation of transcription, DNA-templated ; GO:0006355 | trac. aut. stmt <> Malpighian tubule morphogenesis ; GO:0007443 | inf. frm mut phen <> central nervous system development ; GO:0007417 | inf. frm mut phen <> head involution ; GO:0008258 | inf. frm mut phen <> hindgut morphogenesis ; GO:0007442 | inf. frm mut phen <> regulation of Malpighian tubule diameter ; GO:0035297 | inf. frm mut phen…	DNA binding ; GO:0003677 | non-trac. aut. stmt <> sequence-specific DNA binding transcription factor activity ; GO:0003700 | trac. aut. stmt <> DNA binding ; GO:0003677 | inferred from electronic annotation with InterPro:IPR007889, InterPro:IPR011526	-	ribbon	rib		1.76542
FBgn0250850	7206.46	0.20113	0.0751207	2.67743	0.0074189	0.0832984	molting cycle, chitin-based cuticle ; GO:0007591 | inf. frm mut phen <> response to ecdysone ; GO:0035075 | inf. frm mut phen <> epithelium development ; GO:0060429 | inf. frm mut phen <> germarium-derived egg chamber formation ; GO:0007293 | inf. frm mut phen <> adult locomotory behavior ; GO:0008344 | inf. frm mut phen <> flight behavior ; GO:0007629 | inf. frm mut phen	ligand-dependent nuclear receptor transcription coactivator activity ; GO:0030374 | non-trac. aut. stmt <> protein binding ; GO:0005515 | inferred from physical interaction with EcR AND inferred from physical interaction with Hr46 AND inferred from physical interaction with svp AND inferred from physical interaction with usp	-	rigor mortis	rig		1.1496
FBgn0027335	5716.75	0.247619	0.0931009	2.65968	0.00782142	0.085589	rhabdomere development ; GO:0042052 | inf. frm mut phen	Rab GTPase binding ; GO:0017137 | inferred from physical interaction with Rab11	-	Rab11 interacting protein	Rip11		1.18725
FBgn0002543	671.642	-1.22568	0.260405	-4.70681	2.51626e-06	0.000333811	axon guidance ; GO:0007411 | inf. frm mut phen <> ventral cord development ; GO:0007419 | inf. frm mut phen <> axon guidance ; GO:0007411 | trac. aut. stmt <> tracheal outgrowth, open tracheal system ; GO:0007426 | trac. aut. stmt <> neuron migration ; GO:0001764 | inf. frm mut phen <> salivary gland boundary specification ; GO:0007432 | inf. frm mut phen <> embryonic heart tube development ; GO:…	axon guidance receptor activity ; GO:0008046 | non-trac. aut. stmt <> receptor activity ; GO:0004872 | trac. aut. stmt <> protein homodimerization activity ; GO:0042803 | inferred from direct assay	-	roundabout 2	robo2		2.33865
FBgn0019661	2264.56	-1.14589	0.201069	-5.699	1.20509e-08	3.8487e-06	dosage compensation by hyperactivation of X chromosome ; GO:0009047 | non-trac. aut. stmt <> dosage compensation ; GO:0007549 | trac. aut. stmt <> dosage compensation complex assembly involved in dosage compensation by hyperactivation of X chromosome ; GO:0016457 | non-trac. aut. stmt <> dosage compensation by hyperactivation of X chromosome ; GO:0009047 | trac. aut. stmt <> negative regulation o…	-	-	RNA on the X 1	roX1		2.21283
FBgn0003278	958.869	0.41822	0.120717	3.46447	0.000531281	0.0182519	transcription from RNA polymerase I promoter ; GO:0006360 | inferred from sequence or structural similarity with UniProtKB:O54888 <> transcription from RNA polymerase I promoter ; GO:0006360 | non-trac. aut. stmt <> neurogenesis ; GO:0022008 | inf. frm mut phen	DNA-directed RNA polymerase activity ; GO:0003899 | inferred from sequence or structural similarity with UniProtKB:O54888 <> ribonucleoside binding ; GO:0032549 | inferred from electronic annotation with InterPro:IPR015712 <> DNA binding ; GO:0003677 | inferred from electronic annotation with InterPro:IPR007120, InterPro:IPR007121, InterPro:IPR007641, InterPro:IPR007642, InterPro:IPR007644, Inter…	Hsap\POLR1B	RNA polymerase I 135kD subunit	RpI135		1.33628
FBgn0004463	924.897	0.380411	0.142843	2.66313	0.00774164	0.0854752	transcription from RNA polymerase III promoter ; GO:0006383 | inferred from sequence or structural similarity with SGD_LOCUS:RET1; SGD:S0005733 <> transcription from RNA polymerase III promoter ; GO:0006383 | non-trac. aut. stmt	DNA-directed RNA polymerase activity ; GO:0003899 | inferred from sequence or structural similarity with SGD_LOCUS:RET1; SGD:S0005733 <> ribonucleoside binding ; GO:0032549 | inferred from electronic annotation with InterPro:IPR015712 <> DNA binding ; GO:0003677 | inferred from electronic annotation with InterPro:IPR007120, InterPro:IPR007121, InterPro:IPR007641, InterPro:IPR007642, InterPro:IPR0…	Hsap\POLR3B	RNA polymerase III 128kD subunit	RpIII128		1.30171
FBgn0036213	20982.9	-0.34921	0.101756	-3.43183	0.000599532	0.0194604	translation ; GO:0006412 | inferred from sequence or structural similarity with UniProtKB:P52859 <> mitotic spindle elongation ; GO:0000022 | inf. frm mut phen <> mitotic spindle organization ; GO:0007052 | inf. frm mut phen <> centrosome duplication ; GO:0051298 | inf. frm mut phen	structural constituent of ribosome ; GO:0003735 | inferred from sequence or structural similarity with UniProtKB:P52859 <> RNA binding ; GO:0003723 | inferred from electronic annotation with InterPro:IPR002143, InterPro:IPR023674	Hsap\RPL10A	Ribosomal protein L10Ab	RpL10Ab		1.27386
FBgn0015288	11461.3	-0.182432	0.0638075	-2.85909	0.00424853	0.0605538	translation ; GO:0006412 | inferred from sequence or structural similarity with UniProtKB:P50886 <> translation ; GO:0006412 | non-trac. aut. stmt <> mitotic spindle elongation ; GO:0000022 | inf. frm mut phen <> mitotic spindle organization ; GO:0007052 | inf. frm mut phen	structural constituent of ribosome ; GO:0003735 | inferred from sequence or structural similarity with UniProtKB:P50886 <> structural constituent of ribosome ; GO:0003735 | non-trac. aut. stmt <> structural constituent of ribosome ; GO:0003735 | inferred from direct assay	Hsap\RPL22 <newline> Hsap\RPL22L1	Ribosomal protein L22	RpL22		1.13479
FBgn0000100	20365.3	-0.439616	0.0946376	-4.64526	3.39647e-06	0.000418397	translation ; GO:0006412 | inferred from sequence or structural similarity with UniProtKB:Q9U3U0 <> DNA repair ; GO:0006281 | non-trac. aut. stmt <> ribosome biogenesis ; GO:0042254 | inferred from electronic annotation with InterPro:IPR001790	structural constituent of ribosome ; GO:0003735 | inferred from sequence or structural similarity with UniProtKB:Q9U3U0 <> DNA-(apurinic or apyrimidinic site) lyase activity ; GO:0003906 | non-trac. aut. stmt <> structural constituent of ribosome ; GO:0003735 | non-trac. aut. stmt <> structural constituent of ribosome ; GO:0003735 | inferred from direct assay	Hsap\RPLP0	Ribosomal protein LP0	RpLP0	DDR Gene	1.35624
FBgn0028690	8971.45	0.205649	0.0723712	2.84158	0.00448901	0.0634697	proteasome-mediated ubiquitin-dependent protein catabolic process ; GO:0043161 | inferred by curator from GO:0005838	molecular_function ; GO:0003674 | no biological data available	Hsap\PSMD12	Regulatory particle non-ATPase 5	Rpn5		1.1532
FBgn0004867	33142.1	-0.396811	0.0937203	-4.23399	2.2958e-05	0.00186761	translation ; GO:0006412 | inferred from sequence or structural similarity with SGD_LOCUS:RPS2; SGD:S0003091 <> translation ; GO:0006412 | non-trac. aut. stmt	structural constituent of ribosome ; GO:0003735 | inferred from sequence or structural similarity with SGD_LOCUS:RPS2; SGD:S0003091 <> structural constituent of ribosome ; GO:0003735 | non-trac. aut. stmt <> structural constituent of ribosome ; GO:0003735 | inferred from direct assay <> RNA binding ; GO:0003723 | inferred from electronic annotation with InterPro:IPR013810, InterPro:IPR014720	Hsap\RPS2	Ribosomal protein S2	RpS2		1.31659
FBgn0002590	11231	-0.246877	0.0953807	-2.58833	0.00964432	0.097493	translation ; GO:0006412 | non-trac. aut. stmt <> translation ; GO:0006412 | inferred from sequence or structural similarity with UniProtKB:P24050 <> mitotic spindle elongation ; GO:0000022 | inf. frm mut phen <> mitotic spindle organization ; GO:0007052 | inf. frm mut phen	structural constituent of ribosome ; GO:0003735 | non-trac. aut. stmt <> structural constituent of ribosome ; GO:0003735 | inferred from sequence or structural similarity with UniProtKB:P24050 <> structural constituent of ribosome ; GO:0003735 | inferred from direct assay <> RNA binding ; GO:0003723 | inferred from electronic annotation with InterPro:IPR020606	Hsap\RPS5	Ribosomal protein S5a	RpS5a		1.18664
FBgn0003285	399.598	-0.805563	0.241103	-3.34116	0.000834288	0.0243043	regulation of striated muscle tissue development ; GO:0016202 | inf. frm mut phen <> homophilic cell adhesion via plasma membrane adhesion molecules ; GO:0007156 | trac. aut. stmt <> compound eye retinal cell programmed cell death ; GO:0046667 | trac. aut. stmt <> myoblast fusion ; GO:0007520 | trac. aut. stmt <> retinal cell programmed cell death ; GO:0046666 | trac. aut. stmt <> axonogenesis ; …	PDZ domain binding ; GO:0030165 | inferred from physical interaction with X11L	-	roughest	rst		1.74783
FBgn0003312	47.5408	-1.93581	0.496615	-3.89802	9.69823e-05	0.00575015	ecdysone biosynthetic process ; GO:0006697 | inferred from direct assay <> central nervous system development ; GO:0007417 | inf. frm mut phen <> dorsal closure ; GO:0007391 | inf. frm mut phen <> head involution ; GO:0008258 | inf. frm mut phen <> midgut development ; GO:0007494 | inf. frm mut phen <> motor neuron axon guidance ; GO:0008045 | inf. frm mut phen <> oxidation-reduction process ; GO…	electron carrier activity ; GO:0009055 | non-trac. aut. stmt <> ecdysteroid 2-hydroxylase activity ; GO:0042768 | inferred from direct assay <> electron carrier activity ; GO:0009055 | inferred from sequence or structural similarity <> oxidoreductase activity, acting on paired donors, with incorporation or reduction of molecular oxygen ; GO:0016705 | inferred from electronic annotation with Inter…	-	shadow	sad		3.82594
FBgn0261648	324.5	-0.794921	0.270288	-2.94102	0.00327136	0.0532245	spiracle morphogenesis, open tracheal system ; GO:0035277 | inf. frm mut phen <> imaginal disc-derived wing vein morphogenesis ; GO:0008586 | trac. aut. stmt <> branched duct epithelial cell fate determination, open tracheal system ; GO:0046845 | trac. aut. stmt <> open tracheal system development ; GO:0007424 | trac. aut. stmt <> sensory organ development ; GO:0007423 | inf. frm mut phen <> oeno…	sequence-specific DNA binding transcription factor activity ; GO:0003700 | non-trac. aut. stmt <> nucleic acid binding ; GO:0003676 | inferred from electronic annotation with InterPro:IPR013087 <> metal ion binding ; GO:0046872 | inferred from electronic annotation with InterPro:IPR007087	-	spalt major	salm		1.73498
FBgn0003321	3790.8	0.208314	0.0680602	3.06074	0.00220791	0.0430742	mRNA export from nucleus ; GO:0006406 | non-trac. aut. stmt <> adult behavior ; GO:0030534 | non-trac. aut. stmt <> long-term memory ; GO:0007616 | non-trac. aut. stmt <> poly(A)+ mRNA export from nucleus ; GO:0016973 | inf. frm mut phen <> mRNA export from nucleus ; GO:0006406 | trac. aut. stmt <> nuclear export ; GO:0051168 | inf. frm mut phen <> mRNA polyadenylation ; GO:0006378 | inf. frm mut…	RNA binding ; GO:0003723 | inferred from electronic annotation with InterPro:IPR015245 <> nucleotide binding ; GO:0000166 | inferred from electronic annotation with InterPro:IPR012677	Hsap\ENSG00000185554 <newline> Hsap\NXF1 <newline> Hsap\NXF3 <newline> Hsap\ENSG00000185945 <newline> Hsap\NXF5	small bristles	sbr		1.15534
FBgn0003326	817.627	-1.2981	0.471712	-2.7519	0.00592504	0.0741533	chaeta morphogenesis ; GO:0008407 | inf. frm mut phen <> nervous system development ; GO:0007399 | inferred from genetic interaction with N <> female meiosis chromosome segregation ; GO:0016321 | inf. frm mut phen <> ommatidial rotation ; GO:0016318 | inf. frm mut phen <> nervous system development ; GO:0007399 | non-trac. aut. stmt <> lateral inhibition ; GO:0046331 | non-trac. aut. stmt <> regu…	signal transducer activity ; GO:0004871 | trac. aut. stmt	Hsap\ANGPTL3 <newline> Hsap\FGL1 <newline> Hsap\ANGPTL6 <newline> Hsap\FCN1 <newline> Hsap\ANGPT2 <newline> Hsap\FCN3 <newline> Hsap\FN1 <newline> Hsap\ANGPTL1 <newline> Hsap\FGL2 <newline> Hsap\FIBCD1 <newline> Hsap\ANGPTL4 <newline> Hsap\TNXB <newline> Hsap\ANGPTL7 <newline> Hsap\DKFZp686L10222 <newline> Hsap\TNC <newline> Hsap\FGA <newline> Hsap\FGB <newline> Hsap\ANGPT4 <newline> Hsap\MFAP4 <…	scabrous	sca		2.45906
FBgn0033033	643.267	-0.847408	0.242898	-3.48874	0.000485311	0.0173645	imaginal disc-derived male genitalia morphogenesis ; GO:0048803 | inf. frm mut phen <> proteolysis ; GO:0006508 | NOT inferred from key residues	serine-type endopeptidase activity ; GO:0004252 | NOT inferred from key residues	-	scarface	scaf		1.79927
FBgn0025391	47.0698	-1.31963	0.485181	-2.71987	0.00653081	0.0782828	mesoderm development ; GO:0007498 | inferred from expression pattern <> cytoskeletal anchoring at plasma membrane ; GO:0007016 | inferred from sequence or structural similarity <> heart contraction ; GO:0060047 | inf. frm mut phen <> sarcomere organization ; GO:0045214 | inf. frm mut phen	structural constituent of muscle ; GO:0008307 | inferred from sequence or structural similarity with HGNC_gene:SGCD; HGNC:10807; OMIM:601411 AND inferred from sequence or structural similarity with HGNC_gene:SGCG; HGNC:10809; OMIM:608896	Hsap\SGCG <newline> Hsap\ENSG00000170624 <newline> Hsap\ENSG00000185053	Sarcoglycan delta	Scgdelta		2.49602
FBgn0035298	951.895	-0.382317	0.113216	-3.37689	0.000733108	0.0224967	ketone body catabolic process ; GO:0046952 | inferred from sequence or structural similarity with UniProtKB:P55809	3-oxoacid CoA-transferase activity ; GO:0008260 | inferred from sequence or structural similarity with UniProtKB:Q29551 <> 3-oxoacid CoA-transferase activity ; GO:0008260 | inferred from sequence or structural similarity with UniProtKB:P55809 <> 3-oxoacid CoA-transferase activity ; GO:0008260 | inferred from direct assay	Hsap\OXCT1 <newline> Hsap\OXCT2	Succinyl-CoA:3-ketoacid CoA transferase	SCOT		1.30343
FBgn0266672	2558.52	0.205876	0.0764357	2.69345	0.00707159	0.0811961	vesicle tethering involved in exocytosis ; GO:0090522 | inferred by curator from GO:0000145 <> neurotransmitter secretion ; GO:0007269 | non-trac. aut. stmt <> synaptic vesicle docking ; GO:0016081 | non-trac. aut. stmt <> synaptic vesicle targeting ; GO:0016080 | non-trac. aut. stmt <> vesicle-mediated transport ; GO:0016192 | inferred from sequence or structural similarity <> regulation of syna…	molecular_function ; GO:0003674 | no biological data available	Hsap\EXOC4	Sec8 ortholog (S. cerevisiae)	Sec8		1.15339
FBgn0266666	2361.44	0.304433	0.101648	2.99498	0.00274461	0.0485298	proteasome-mediated ubiquitin-dependent protein catabolic process ; GO:0043161 | inferred from sequence or structural similarity with SGD_LOCUS:SEM1; SGD:S000007235 <> neurogenesis ; GO:0022008 | inf. frm mut phen	molecular_function ; GO:0003674 | no biological data available	-	Sem1 ortholog (S. cerevisiae)	Sem1		1.23493
FBgn0035772	1915.7	-0.298704	0.0999621	-2.98818	0.00280648	0.0487909	biological_process ; GO:0008150 | no biological data available	molecular_function ; GO:0003674 | no biological data available	-	Sh3beta	Sh3beta		1.23004
FBgn0040475	2062.84	0.236099	0.0794241	2.97264	0.00295249	0.0503657	intracellular protein transport ; GO:0006886 | inferred from sequence or structural similarity with EMBL:AF121859 <> cellular response to hypoxia ; GO:0071456 | inf. frm mut phen <> autophagic vacuole assembly ; GO:0000045 | inf. frm mut phen <> mitotic nuclear division ; GO:0007067 | inferred from electronic annotation with InterPro:IPR014536 <> phagosome-lysosome fusion involved in apoptotic ce…	phosphatidylinositol-3,4,5-trisphosphate binding ; GO:0005547 | inferred from electronic annotation with InterPro:IPR028650 <> phosphatidylinositol-4,5-bisphosphate binding ; GO:0005546 | inferred from sequence or structural similarity with HGNC_gene:SNX18; HGNC:19245	-	SH3PX1 ortholog (H. sapiens)	SH3PX1		1.1778
FBgn0085408	299.954	-0.913289	0.246762	-3.70109	0.000214677	0.00960401	cell morphogenesis ; GO:0000902 | inferred from direct assay <> cell migration ; GO:0016477 | inferred from sequence or structural similarity with UniProtKB:A2ALU4 <> melanosome organization ; GO:0032438 | inferred from sequence or structural similarity with UniProtKB:A2ALU4 <> establishment of planar polarity of embryonic epithelium ; GO:0042249 | inf. frm mut phen <> protein localization involv…	actin binding ; GO:0003779 | inferred from sequence or structural similarity with UniProtKB:A2ALU4 <> actin filament binding ; GO:0051015 | inferred from electronic annotation with InterPro:IPR027685	-	Shroom	Shroom		1.88333
FBgn0004666	29.1078	-1.32847	0.479591	-2.77001	0.00560548	0.0723593	brain development ; GO:0007420 | inf. frm mut phen <> central nervous system development ; GO:0007417 | non-trac. aut. stmt <> ectoderm development ; GO:0007398 | trac. aut. stmt <> adult walking behavior ; GO:0007628 | inf. frm mut phen <> adult walking behavior ; GO:0007628 | trac. aut. stmt <> locomotion ; GO:0040011 | trac. aut. stmt <> ventral cord development ; GO:0007419 | inf. frm mut phe…	sequence-specific DNA binding transcription factor activity ; GO:0003700 | non-trac. aut. stmt <> RNA polymerase II core promoter proximal region sequence-specific DNA binding ; GO:0000978 | inferred from direct assay <> RNA polymerase II core promoter proximal region sequence-specific DNA binding transcription factor activity ; GO:0000982 | inferred from direct assay <> signal transducer activit…	Hsap\SIM1 <newline> Hsap\SIM2	single-minded	sim		2.51136
FBgn0026175	116.535	-2.74586	0.394141	-6.96669	3.24478e-12	3.49746e-09	protein ubiquitination involved in ubiquitin-dependent protein catabolic process ; GO:0042787 | inferred from sequence or structural similarity with SGD_LOCUS:SKP1; SGD:S000002736	ubiquitin-protein transferase activity ; GO:0004842 | contributes_to inferred from sequence or structural similarity with SGD_LOCUS:SKP1; SGD:S000002736	Hsap\SKP1	SKP1-related C	SkpC		6.7079
FBgn0016984	3762.26	0.276082	0.103588	2.66519	0.00769444	0.0851722	phosphorylation ; GO:0016310 | non-trac. aut. stmt <> peripheral nervous system development ; GO:0007422 | inf. frm mut phen <> autophagic cell death ; GO:0048102 | inferred from expression pattern <> salivary gland cell autophagic cell death ; GO:0035071 | inferred from expression pattern <> oocyte microtubule cytoskeleton polarization ; GO:0008103 | inf. frm mut phen <> cortical actin cytoskele…	1-phosphatidylinositol-4-phosphate 5-kinase activity ; GO:0016308 | inferred from sequence or structural similarity with NCBI_gi:4505815 <> 1-phosphatidylinositol-4-phosphate 5-kinase activity ; GO:0016308 | non-trac. aut. stmt <> 1-phosphatidylinositol-4-phosphate 5-kinase activity ; GO:0016308 | trac. aut. stmt <> 1-phosphatidylinositol-4-phosphate 5-kinase activity ; GO:0016308 | inf. frm mut …	Hsap\PIP5K1C <newline> Hsap\ENSG00000107242 <newline> Hsap\PSMD4 <newline> Hsap\ENSG00000143398	skittles	sktl		1.2109
FBgn0043854	8728.58	-0.477998	0.175728	-2.7201	0.00652624	0.0782828	germ cell migration ; GO:0008354 | inf. frm mut phen <> germ cell migration ; GO:0008354 | trac. aut. stmt <> protein localization ; GO:0008104 | non-trac. aut. stmt <> cellularization ; GO:0007349 | inf. frm mut phen <> cellularization ; GO:0007349 | trac. aut. stmt <> cleavage furrow ingression ; GO:0036090 | inf. frm mut phen <> cleavage furrow formation ; GO:0036089 | inferred from genetic in…	-	-	slow as molasses	slam		1.39281
FBgn0037810	10580.8	0.328164	0.0998555	3.28639	0.0010148	0.027673	brain development ; GO:0007420 | non-trac. aut. stmt <> nucleolus organization ; GO:0007000 | inf. frm mut phen	molecular_function ; GO:0003674 | no biological data available	-	slender lobes	sle		1.25541
FBgn0003423	3543.82	0.226216	0.0825558	2.74016	0.00614095	0.0754322	locomotory behavior ; GO:0007626 | inf. frm mut phen <> phototaxis ; GO:0042331 | inf. frm mut phen <> glutamate biosynthetic process ; GO:0006537 | non-trac. aut. stmt <> proline catabolic process ; GO:0006562 | non-trac. aut. stmt <> glutamate biosynthetic process ; GO:0006537 | inferred from sequence or structural similarity with UniProtKB:O43272 <> proline catabolic process ; GO:0006562 | inf…	proline dehydrogenase activity ; GO:0004657 | inferred from sequence or structural similarity with EMBL:AF120279; protein_id:AAD24776.1 <> proline dehydrogenase activity ; GO:0004657 | inferred from sequence or structural similarity with UniProtKB:O43272 <> proline dehydrogenase activity ; GO:0004657 | inf. frm mut phen <> FAD binding ; GO:0071949 | inferred from sequence or structural similarity…	Hsap\ENSG00000100033	sluggish A	slgA		1.16976
FBgn0264089	1772.7	-0.696063	0.220138	-3.16194	0.00156722	0.0351931	axon midline choice point recognition ; GO:0016199 | inf. frm mut phen <> lateral inhibition ; GO:0046331 | inf. frm mut phen <> digestive tract mesoderm development ; GO:0007502 | inf. frm mut phen <> gonad development ; GO:0008406 | inf. frm mut phen <> regulation of epithelial cell migration ; GO:0010632 | inf. frm mut phen <> regulation of epithelial cell migration, open tracheal system ; GO:…	calcium ion binding ; GO:0005509 | inferred from electronic annotation with InterPro:IPR001881, InterPro:IPR018097 <> protein binding ; GO:0005515 | inferred from physical interaction with robo1 <> heparin binding ; GO:0008201 | inferred from direct assay <> Roundabout binding ; GO:0048495 | inferred from physical interaction with robo1	Hsap\SLIT1 <newline> Hsap\SLIT3 <newline> Hsap\ENSG00000145147	slit	sli		1.62008
FBgn0037203	3875.56	0.332954	0.114818	2.89985	0.00373338	0.0569787	lipid metabolic process ; GO:0006629 | inf. frm mut phen <> amino acid transport ; GO:0006865 | inferred from direct assay <> growth ; GO:0040007 | inf. frm mut phen <> defense response to Gram-negative bacterium ; GO:0050829 | inf. frm mut phen <> negative regulation of innate immune response ; GO:0045824 | inf. frm mut phen <> amino acid transmembrane transport ; GO:0003333 | inferred from elec…	basic amino acid transmembrane transporter activity ; GO:0015174 | inferred from sequence or structural similarity with EMBL:AB000113; protein_id:BAA20133 <> basic amino acid transmembrane transporter activity ; GO:0015174 | inferred from direct assay	Hsap\SLC7A2 <newline> Hsap\SLC7A4 <newline> Hsap\LRRC7 <newline> Hsap\SLC7A14 <newline> Hsap\ERBB2IP <newline> Hsap\SLC7A1 <newline> Hsap\SLC7A3	slimfast	slif		1.25959
FBgn0003430	363.822	-1.18651	0.30042	-3.94949	7.83192e-05	0.0048239	anterior/posterior axis specification, embryo ; GO:0008595 | non-trac. aut. stmt <> blastoderm segmentation ; GO:0007350 | trac. aut. stmt <> heart development ; GO:0007507 | trac. aut. stmt <> mesoderm formation ; GO:0001707 | trac. aut. stmt <> segment specification ; GO:0007379 | non-trac. aut. stmt <> specification of segmental identity, mandibular segment ; GO:0042305 | non-trac. aut. stmt <…	sequence-specific DNA binding transcription factor activity ; GO:0003700 | non-trac. aut. stmt <> RNA polymerase II distal enhancer sequence-specific DNA binding transcription factor activity ; GO:0003705 | inferred from direct assay <> transcription factor binding ; GO:0008134 | inferred from biological aspect of ancestor with PANTHER:PTN000215024 <> RNA polymerase II distal enhancer sequence-sp…	Hsap\FOXG1	sloppy paired 1	slp1		2.27601
FBgn0004567	143.799	-1.29739	0.389389	-3.33185	0.00086272	0.0248804	periodic partitioning ; GO:0007365 | non-trac. aut. stmt <> regulation of transcription, DNA-templated ; GO:0006355 | inferred from sequence or structural similarity with UniProtKB:Q90964 <> regulation of sequence-specific DNA binding transcription factor activity ; GO:0051090 | inferred from biological aspect of ancestor with PANTHER:PTN000215024 <> tissue development ; GO:0009888 | inferred fro…	sequence-specific DNA binding transcription factor activity ; GO:0003700 | non-trac. aut. stmt <> sequence-specific DNA binding ; GO:0043565 | inferred from electronic annotation with InterPro:IPR001766, InterPro:IPR018122 <> transcription factor binding ; GO:0008134 | inferred from biological aspect of ancestor with PANTHER:PTN000215024 <> RNA polymerase II distal enhancer sequence-specific DNA …	Hsap\FOXG1	sloppy paired 2	slp2		2.45783
FBgn0052380	2215.59	0.324648	0.116886	2.77747	0.00547845	0.0711893	sphingomyelin biosynthetic process ; GO:0006686 | non-trac. aut. stmt <> Golgi organization ; GO:0007030 | inf. frm mut phen <> regulation of cell diameter ; GO:0060305 | inf. frm mut phen <> ceramide biosynthetic process ; GO:0046513 | inferred from direct assay <> regulation of ceramide biosynthetic process ; GO:2000303 | inferred from direct assay	sphingomyelin synthase activity ; GO:0033188 | inferred from direct assay <> ceramide cholinephosphotransferase activity ; GO:0047493 | inferred from direct assay	Hsap\SAMD8	SMSr	SMSr		1.25236
FBgn0039873	134.301	-1.49395	0.435	-3.43438	0.000593915	0.0194604	transmembrane transport ; GO:0055085 | inferred from electronic annotation with InterPro:IPR001734	sodium-dependent multivitamin transmembrane transporter activity ; GO:0008523 | inferred from sequence or structural similarity with EMBL:AF069307; protein_id:AAD31727.1	Hsap\SLC5A12 <newline> Hsap\SLC5A5 <newline> Hsap\SLC5A6 <newline> Hsap\SLC5A8	Sodium-dependent multivitamin transporter	Smvt		2.8166
FBgn0003448	390.781	-1.06475	0.338356	-3.14684	0.00165045	0.0357583	gastrulation involving germ band extension ; GO:0010004 | inf. frm mut phen <> anterior midgut invagination ; GO:0007375 | non-trac. aut. stmt <> mesodermal cell fate commitment ; GO:0001710 | trac. aut. stmt <> ventral furrow formation ; GO:0007370 | trac. aut. stmt <> mesodermal cell fate determination ; GO:0007500 | trac. aut. stmt <> gastrulation ; GO:0007369 | non-trac. aut. stmt <> negative…	sequence-specific DNA binding transcription factor activity ; GO:0003700 | non-trac. aut. stmt <> DNA binding ; GO:0003677 | non-trac. aut. stmt <> RNA polymerase II regulatory region sequence-specific DNA binding ; GO:0000977 | inferred from direct assay <> sequence-specific DNA binding ; GO:0043565 | inferred from direct assay <> DNA binding ; GO:0003677 | inferred from direct assay <> RNA poly…	Hsap\SNAI3 <newline> Hsap\SCRT1 <newline> Hsap\SNAI1 <newline> Hsap\SCRT2 <newline> Hsap\SNAI2	snail	sna		2.09181
FBgn0037338	2191.09	0.235905	0.0875649	2.69406	0.00705876	0.0811961	DNA repair ; GO:0006281 | inferred from sequence or structural similarity with SGD_LOCUS:PSO2; SGD:S0004745	-	Hsap\DCLRE1A <newline> Hsap\DCLRE1B	Snm1	Snm1	DDR Gene	1.17765
FBgn0035815	29.6696	-1.33888	0.498541	-2.68559	0.00724008	0.0823805	cell adhesion ; GO:0007155 | inferred from electronic annotation with InterPro:IPR002159	transmembrane signaling receptor activity ; GO:0004888 | inferred from sequence or structural similarity with EMBL:AF019384	-	Sensory neuron membrane protein 2	Snmp2		2.52955
FBgn0041184	353.203	-0.79583	0.288023	-2.76308	0.00572589	0.0727653	regulation of JAK-STAT cascade ; GO:0046425 | trac. aut. stmt <> compound eye pigmentation ; GO:0048072 | inf. frm mut phen <> haltere development ; GO:0007482 | inf. frm mut phen <> negative regulation of JAK-STAT cascade ; GO:0046426 | inf. frm mut phen <> negative regulation of epidermal growth factor receptor signaling pathway ; GO:0042059 | inf. frm mut phen <> notum morphogenesis ; GO:00488…	-	Hsap\DKFZp686J1568 <newline> Hsap\SOCS5	Suppressor of cytokine signaling at 36E	Socs36E		1.73608
[truncated: 96 more rows]
