# Supplementary material for: The Adaptive Significance of Natural Genetic Variation in the DNA Damage Response of Drosophila melanogaster
Source: PLoS Genet. 2016 Mar 7;12(3):e1005869. doi: 10.1371/journal.pgen.1005869 (PMC4780809; doi:10.1371/journal.pgen.1005869)
Supplement: S3 Table — (XLSX) [file pgen.1005869.s009.xlsx]

## Sheet: Sheet1
S4_Table: List of DNA damage response genes with at least one non-synonymous differentiated SNP
FlyBase ID	Symbol	Number of Significant nsSNP at FDR 0.001
FBgn0038576	Arp5	2
FBgn0002906	Blm	2
FBgn0011785	BRWD3	1
FBgn0039147	CG10694	1
FBgn0026876	CG11403	4
FBgn0034976	CG4049	2
FBgn0038704	CG5316	4
FBgn0032907	CG9272	1
FBgn0044324	Chro	1
FBgn0052251	Claspin	13
FBgn0010382	CycE	1
FBgn0039710	dgt1	2
FBgn0262619	DNA-ligI	1
FBgn0264326	DNApol-epsilon255	5
FBgn0037141	DNApol-eta	1
FBgn0037554	DNApol-iota	1
FBgn0000996	dup	2
FBgn0038827	Fancd2	3
FBgn0037781	Fancl	1
FBgn0038889	Fancm	5
FBgn0263831	Gen	1
FBgn0011774	Irbp	4
FBgn0266282	jnj	1
FBgn0030506	Lig4	1
FBgn0038016	MBD-R2	1
FBgn0038578	MED17	1
FBgn0004367	mei-41	3
FBgn0267977	mh	5
FBgn0037301	Mms19	1
FBgn0031885	Mnn1	1
FBgn0020270	mre11	1
FBgn0036486	Msh6	1
FBgn0002872	mu2	1
FBgn0002878	mus101	2
FBgn0002887	mus201	2
FBgn0002891	mus205	4
FBgn0002901	mus304	1
FBgn0002905	mus308	1
FBgn0002909	mus312	5
FBgn0261530	nbs	1
FBgn0261617	nej	1
FBgn0032251	Nse4	2
FBgn0027864	Ogg1	1
FBgn0039044	p53	1
FBgn0011660	Pms2	1
FBgn0034728	rad50	1
FBgn0033389	Rad51C	1
FBgn0038390	Rbf2	5
FBgn0033897	Rcd1	1
FBgn0040290	RecQ4	2
FBgn0027375	RecQ5	2
FBgn0004584	Rrp1	1
FBgn0011474	Set8	1
FBgn0037263	slx1	1
FBgn0003482	spn-D	2
FBgn0003612	Su(var)2-10	1
FBgn0045035	tefu	1
FBgn0038118	timeout	1
FBgn0267351	Topors	2
FBgn0015553	tos	2
FBgn0004698	Xpc	1
